# Supplementary material for: 2-Amino-6-{[(6-chloropyridin-3-yl)methyl](ethyl)amino}-1-methyl-5-nitro-4-phenyl-1,4-dihydro­pyridine-3-carbonitrile ethanol monosolvate
Source: Acta Crystallogr Sect E Struct Rep Online. 2012 Mar 24;68(Pt 4):o1146. doi: 10.1107/S1600536812011750 (PMC3344090; doi:10.1107/S1600536812011750)
Supplement: Supplementary file 1 [file e-68-o1146-sup1.cif]

##############################################################################
#                                                                            #
# This CIF contains the data in a paper accepted for publication in          #
# Acta Crystallographica Section E. It conforms to the requirements of       #
# Notes for Authors for Acta Crystallographica Section E, and has been       #
# peer reviewed under the auspices of the IUCr Commission on Journals.       #
#                                                                            #
# Full details of the Crystallographic Information File format               #
# are given in the paper "The Crystallographic Information File (CIF):       #
# a New Standard Archive File for Crystallography" by S. R. Hall, F. H.      #
# Allen and I. D. Brown [Acta Cryst. (1991), A47, 655-685].                  #
#                                                                            #
# The current version of the core CIF dictionary is obtainable from          #
# ftp://ftp.iucr.org/pub/cif_core.dic.                                       #
#                                                                            #
# Software is freely available for graphical display of the structure(s)     #
# in this CIF. For information consult the CIF software page                 #
# http://www.iucr.org/resources/cif/software.                                #
#                                                                            #
# This file may be used for bona fide research purposes within the           #
# scientific community so long as proper attribution is given to the journal # 
# article from which it was obtained.                                        #
#                                                                            #
##############################################################################
data_I
_audit_creation_method     SHELXL-97
_chemical_name_systematic
;
2-Amino-6-{[(6-chloropyridin-3-yl)methyl](ethyl)amino}-1-methyl-
5-nitro-4-phenyl-1,4-dihydropyridine-3-carbonitrile ethanol monosolvate
;
_chemical_name_common     ?
_chemical_formula_moiety     'C21 H21 Cl N6 O2, C2 H6 O'
_chemical_formula_sum     'C23 H27 Cl N6 O3'
_chemical_formula_iupac     'C21 H21 Cl N6 O2, C2 H6 O'
_chemical_formula_weight     470.96
_chemical_melting_point     ?
_symmetry_cell_setting     orthorhombic
_symmetry_space_group_name_H-M     'P b c a'
_symmetry_space_group_name_Hall     '-P 2ac 2ab'
loop_
    _symmetry_equiv_pos_as_xyz
    'x, y, z'
    '-x+1/2, -y, z+1/2'
    '-x, y+1/2, -z+1/2'
    'x+1/2, -y+1/2, -z'
    '-x, -y, -z'
    'x-1/2, y, -z-1/2'
    'x, -y-1/2, z-1/2'
    '-x-1/2, y-1/2, z'
_cell_length_a     19.3334(19)
_cell_length_b     12.1156(12)
_cell_length_c     20.644(2)
_cell_angle_alpha     90.00
_cell_angle_beta     90.00
_cell_angle_gamma     90.00
_cell_volume     4835.5(8)
_cell_formula_units_Z     8
_cell_measurement_reflns_used     5913
_cell_measurement_theta_min     2.24
_cell_measurement_theta_max     20.11
_cell_measurement_temperature     298(2)
_exptl_crystal_description     block
_exptl_crystal_colour     yellow
_exptl_crystal_size_max     0.16
_exptl_crystal_size_mid     0.12
_exptl_crystal_size_min     0.10
_exptl_crystal_density_diffrn     1.294
_exptl_crystal_density_meas     ?
_exptl_crystal_density_method     'not measured'
_exptl_crystal_F_000     1984
_exptl_absorpt_coefficient_mu     0.194
_exptl_absorpt_correction_type     multi-scan
_exptl_absorpt_process_details     '(SADABS: Bruker, 2001)'
_exptl_absorpt_correction_T_min     0.9696
_exptl_absorpt_correction_T_max     0.9808
_exptl_special_details
;
;
_diffrn_ambient_temperature     298(2)
_diffrn_radiation_type     MoK\a
_diffrn_radiation_wavelength     0.71073
_diffrn_radiation_source     'fine-focus sealed tube'
_diffrn_radiation_monochromator     graphite
_diffrn_measurement_device_type     'Bruker SMART CCD area-detector'
_diffrn_measurement_method     'phi and omega scans'
_diffrn_detector_area_resol_mean     ?
_diffrn_reflns_number     44471
_diffrn_reflns_av_R_equivalents     0.0454
_diffrn_reflns_av_sigmaI/netI     0.0236
_diffrn_reflns_theta_min     1.97
_diffrn_reflns_theta_max     25.01
_diffrn_reflns_theta_full     25.01
_diffrn_measured_fraction_theta_max     1.000
_diffrn_measured_fraction_theta_full     1.000
_diffrn_reflns_limit_h_min     -23
_diffrn_reflns_limit_h_max     23
_diffrn_reflns_limit_k_min     -14
_diffrn_reflns_limit_k_max     14
_diffrn_reflns_limit_l_min     -24
_diffrn_reflns_limit_l_max     24
_diffrn_standards_number     ?
_diffrn_standards_interval_count     ?
_diffrn_standards_interval_time     ?
_diffrn_standards_decay_%     ?
_refine_special_details
;
 Refinement of F^2^ against ALL reflections.  The weighted R-factor wR and
 goodness of fit S are based on F^2^, conventional R-factors R are based
 on F, with F set to zero for negative F^2^. The threshold expression of
 F^2^ > 2sigma(F^2^) is used only for calculating R-factors(gt) etc. and is
 not relevant to the choice of reflections for refinement.  R-factors based
 on F^2^ are statistically about twice as large as those based on F, and R-
 factors based on ALL data will be even larger.
;
_reflns_number_total     4267
_reflns_number_gt     3044
_reflns_threshold_expression     I>2\s(I)
_refine_ls_structure_factor_coef     Fsqd
_refine_ls_matrix_type     full
_refine_ls_R_factor_all     0.0706
_refine_ls_R_factor_gt     0.0478
_refine_ls_wR_factor_gt     0.1240
_refine_ls_wR_factor_ref     0.1353
_refine_ls_goodness_of_fit_ref     1.050
_refine_ls_restrained_S_all     1.074
_refine_ls_number_reflns     4267
_refine_ls_number_parameters     330
_refine_ls_number_restraints     4
_refine_ls_hydrogen_treatment     constr
_refine_ls_weighting_scheme     calc
_refine_ls_weighting_details
              'w=1/[\s^2^(Fo^2^)+(0.0687P)^2^+0.8771P] where P=(Fo^2^+2Fc^2^)/3'
_atom_sites_solution_hydrogens     geom
_atom_sites_solution_primary     direct
_atom_sites_solution_secondary     difmap
_refine_ls_shift/su_max     0.000
_refine_ls_shift/su_mean     0.000
_refine_diff_density_max     0.210
_refine_diff_density_min     -0.195
_refine_ls_extinction_method     none
_refine_ls_extinction_coef     ?
loop_
    _atom_type_symbol
    _atom_type_description
    _atom_type_scat_dispersion_real
    _atom_type_scat_dispersion_imag
    _atom_type_scat_source
    'C' 'C' 0.0033 0.0016
                         'International Tables Vol C Tables 4.2.6.8 and 6.1.1.4'
    'H' 'H' 0.0000 0.0000
                         'International Tables Vol C Tables 4.2.6.8 and 6.1.1.4'
    'N' 'N' 0.0061 0.0033
                         'International Tables Vol C Tables 4.2.6.8 and 6.1.1.4'
    'O' 'O' 0.0106 0.0060
                         'International Tables Vol C Tables 4.2.6.8 and 6.1.1.4'
    'Cl' 'Cl' 0.1484 0.1585
                         'International Tables Vol C Tables 4.2.6.8 and 6.1.1.4'
_computing_data_collection     'SMART (Bruker, 2001)'
_computing_cell_refinement     'SAINT-Plus (Bruker, 2001)'
_computing_data_reduction     'SAINT-Plus (Bruker, 2001)'
_computing_structure_solution     'SHELXS97 (Sheldrick, 2008)'
_computing_structure_refinement     'SHELXL97 (Sheldrick, 2008)'
_computing_molecular_graphics     'PLATON (Spek, 2009)'
_computing_publication_material     'PLATON (Spek, 2009)'
loop_
    _atom_site_type_symbol
    _atom_site_label
    _atom_site_fract_x
    _atom_site_fract_y
    _atom_site_fract_z
    _atom_site_U_iso_or_equiv
    _atom_site_adp_type
    _atom_site_calc_flag
    _atom_site_refinement_flags
    _atom_site_occupancy
    _atom_site_symmetry_multiplicity
    _atom_site_disorder_assembly
    _atom_site_disorder_group
    C C1 0.16697(13) 0.1575(2) 0.97037(12) 0.0672(6) Uani d . 1 1 . .
    C C2 0.16346(13) 0.0715(2) 0.92705(12) 0.0677(6) Uani d . 1 1 . .
    H H2 0.1423 0.0051 0.9379 0.081 Uiso calc R 1 1 . .
    C C3 0.19239(11) 0.08776(18) 0.86736(11) 0.0594(6) Uani d . 1 1 . .
    H H3 0.1913 0.0314 0.8368 0.071 Uiso calc R 1 1 . .
    C C4 0.22332(10) 0.18758(16) 0.85211(10) 0.0509(5) Uani d . 1 1 . .
    C C5 0.22151(11) 0.26760(19) 0.89890(12) 0.0636(6) Uani d . 1 1 . .
    H H5 0.2408 0.3359 0.8890 0.076 Uiso calc R 1 1 . .
    C C6 0.26080(10) 0.20673(18) 0.78962(10) 0.0538(5) Uani d . 1 1 . .
    H H6A 0.2766 0.2827 0.7884 0.065 Uiso calc R 1 1 . .
    H H6B 0.3014 0.1596 0.7884 0.065 Uiso calc R 1 1 . .
    C C7 0.25784(11) 0.15403(18) 0.67342(11) 0.0608(6) Uani d . 1 1 . .
    H H7A 0.2256 0.1348 0.6392 0.073 Uiso calc R 1 1 . .
    H H7B 0.2857 0.0893 0.6828 0.073 Uiso calc R 1 1 . .
    C C8 0.30456(13) 0.2463(3) 0.65010(14) 0.0890(8) Uani d . 1 1 . .
    H H8A 0.2773 0.3106 0.6409 0.133 Uiso calc R 1 1 . .
    H H8B 0.3282 0.2233 0.6115 0.133 Uiso calc R 1 1 . .
    H H8C 0.3379 0.2634 0.6831 0.133 Uiso calc R 1 1 . .
    C C9 0.15149(10) 0.21488(15) 0.72709(10) 0.0457(5) Uani d . 1 1 . .
    C C10 0.04705(11) 0.17912(18) 0.66673(10) 0.0540(5) Uani d . 1 1 . .
    C C11 0.01366(10) 0.26259(18) 0.69650(11) 0.0555(5) Uani d . 1 1 . .
    C C12 0.04016(10) 0.30390(16) 0.76091(10) 0.0515(5) Uani d . 1 1 . .
    H H12 0.0249 0.3805 0.7660 0.062 Uiso calc R 1 1 . .
    C C13 0.11850(9) 0.30414(15) 0.75527(10) 0.0473(5) Uani d . 1 1 . .
    C C14 0.12560(12) 0.02347(17) 0.68983(12) 0.0629(6) Uani d . 1 1 . .
    H H14A 0.1431 0.0043 0.6478 0.094 Uiso calc R 1 1 . .
    H H14B 0.0841 -0.0175 0.6983 0.094 Uiso calc R 1 1 . .
    H H14C 0.1596 0.0060 0.7221 0.094 Uiso calc R 1 1 . .
    C C15 -0.04783(12) 0.3063(2) 0.66890(13) 0.0663(6) Uani d . 1 1 . .
    C C16 0.01488(10) 0.23895(18) 0.81946(11) 0.0551(5) Uani d . 1 1 . .
    C C17 -0.01453(13) 0.1358(2) 0.81419(14) 0.0727(7) Uani d . 1 1 . .
    H H17 -0.0206 0.1046 0.7734 0.087 Uiso calc R 1 1 . .
    C C18 -0.03510(15) 0.0781(2) 0.86844(16) 0.0910(9) Uani d . 1 1 . .
    H H18 -0.0544 0.0082 0.8638 0.109 Uiso calc R 1 1 . .
    C C19 -0.02752(15) 0.1221(3) 0.92841(17) 0.0951(9) Uani d . 1 1 . .
    H H19 -0.0416 0.0830 0.9649 0.114 Uiso calc R 1 1 . .
    C C20 0.00120(15) 0.2249(3) 0.93454(15) 0.0975(10) Uani d . 1 1 . .
    H H20 0.0067 0.2558 0.9755 0.117 Uiso calc R 1 1 . .
    C C21 0.02208(13) 0.2832(2) 0.88048(13) 0.0784(7) Uani d . 1 1 . .
    H H21 0.0412 0.3531 0.8854 0.094 Uiso calc R 1 1 . .
    Cl Cl1 0.13433(5) 0.14060(7) 1.04868(3) 0.1000(3) Uani d . 1 1 . .
    N N1 0.19380(11) 0.25445(17) 0.95814(10) 0.0710(6) Uani d . 1 1 . .
    N N2 0.21881(8) 0.18511(13) 0.73179(8) 0.0486(4) Uani d . 1 1 . .
    N N3 0.11034(8) 0.14244(13) 0.69193(8) 0.0491(4) Uani d . 1 1 . .
    N N4 0.02386(10) 0.12143(17) 0.61498(10) 0.0750(6) Uani d . 1 1 . .
    H H4A -0.0156 0.1370 0.5981 0.090 Uiso calc R 1 1 . .
    H H4B 0.0486 0.0692 0.5989 0.090 Uiso calc R 1 1 . .
    N N5 -0.09771(11) 0.34154(19) 0.64678(13) 0.0927(7) Uani d . 1 1 . .
    N N6 0.15343(9) 0.40156(14) 0.77108(9) 0.0568(5) Uani d . 1 1 . .
    O O1 0.12139(9) 0.47446(13) 0.80126(9) 0.0812(5) Uani d . 1 1 . .
    O O2 0.21474(8) 0.41614(12) 0.75479(9) 0.0703(5) Uani d . 1 1 . .
    C C22 0.1322(6) -0.1213(7) 0.4967(5) 0.147(4) Uani d PD 0.57 1 A 1
    H H22A 0.1746 -0.1413 0.5178 0.220 Uiso calc PR 0.57 1 A 1
    H H22B 0.1263 -0.1656 0.4585 0.220 Uiso calc PR 0.57 1 A 1
    H H22C 0.0941 -0.1334 0.5256 0.220 Uiso calc PR 0.57 1 A 1
    C C23 0.1345(8) -0.0106(7) 0.4793(5) 0.194(6) Uani d PD 0.57 1 A 1
    H H23A 0.0942 0.0043 0.4528 0.233 Uiso calc PR 0.57 1 A 1
    H H23B 0.1747 -0.0004 0.4519 0.233 Uiso calc PR 0.57 1 A 1
    O O3 0.1370(7) 0.0705(9) 0.5276(6) 0.145(5) Uani d PD 0.57 1 A 1
    H H3A 0.1532 0.1222 0.5069 0.218 Uiso d PR 0.57 1 A 1
    C C22' 0.1377(5) -0.0766(13) 0.4602(5) 0.113(3) Uani d PD 0.43 1 B 2
    H H22D 0.0896 -0.0859 0.4701 0.169 Uiso calc PR 0.43 1 B 2
    H H22E 0.1581 -0.1473 0.4513 0.169 Uiso calc PR 0.43 1 B 2
    H H22F 0.1425 -0.0298 0.4229 0.169 Uiso calc PR 0.43 1 B 2
    C C23' 0.1723(4) -0.0269(7) 0.5146(4) 0.094(2) Uani d PD 0.43 1 B 2
    H H23C 0.1732 -0.0788 0.5503 0.113 Uiso calc PR 0.43 1 B 2
    H H23D 0.2198 -0.0105 0.5028 0.113 Uiso calc PR 0.43 1 B 2
    O O3' 0.1403(5) 0.0683(7) 0.5341(6) 0.085(3) Uani d PD 0.43 1 B 2
    H H3B 0.1193 0.0955 0.5035 0.127 Uiso calc PR 0.43 1 B 2
loop_
    _atom_site_aniso_label
    _atom_site_aniso_U_11
    _atom_site_aniso_U_22
    _atom_site_aniso_U_33
    _atom_site_aniso_U_12
    _atom_site_aniso_U_13
    _atom_site_aniso_U_23
    C1 0.0703(15) 0.0707(16) 0.0606(14) -0.0110(12) 0.0025(12) 0.0082(12)
    C2 0.0759(15) 0.0581(14) 0.0690(16) -0.0160(12) -0.0023(13) 0.0120(12)
    C3 0.0652(14) 0.0515(12) 0.0616(14) -0.0049(10) -0.0046(11) 0.0034(11)
    C4 0.0448(11) 0.0496(12) 0.0582(13) -0.0018(9) -0.0067(9) 0.0043(10)
    C5 0.0669(14) 0.0556(13) 0.0683(16) -0.0134(11) 0.0021(12) 0.0053(12)
    C6 0.0416(11) 0.0535(12) 0.0665(14) -0.0009(9) -0.0016(10) 0.0037(10)
    C7 0.0543(12) 0.0631(14) 0.0651(14) 0.0088(10) 0.0134(11) 0.0066(11)
    C8 0.0765(17) 0.0963(19) 0.094(2) -0.0013(15) 0.0331(15) 0.0180(16)
    C9 0.0440(11) 0.0428(11) 0.0505(11) -0.0034(9) 0.0030(9) 0.0091(9)
    C10 0.0472(11) 0.0586(13) 0.0563(13) -0.0054(10) -0.0024(10) 0.0052(11)
    C11 0.0430(11) 0.0554(12) 0.0682(14) 0.0019(10) -0.0014(10) 0.0085(11)
    C12 0.0435(11) 0.0430(11) 0.0682(14) 0.0065(9) 0.0034(10) 0.0016(10)
    C13 0.0448(11) 0.0389(10) 0.0584(12) -0.0016(9) 0.0009(9) 0.0053(9)
    C14 0.0681(14) 0.0443(12) 0.0764(16) -0.0008(10) -0.0046(12) -0.0002(11)
    C15 0.0502(13) 0.0630(14) 0.0856(17) -0.0020(11) -0.0027(12) 0.0091(13)
    C16 0.0394(10) 0.0570(13) 0.0690(14) 0.0056(10) 0.0088(10) 0.0011(11)
    C17 0.0740(15) 0.0651(15) 0.0790(17) -0.0060(13) 0.0211(13) 0.0025(13)
    C18 0.094(2) 0.0777(18) 0.102(2) -0.0085(15) 0.0348(18) 0.0158(17)
    C19 0.0780(19) 0.118(3) 0.090(2) 0.0036(18) 0.0234(16) 0.033(2)
    C20 0.087(2) 0.141(3) 0.0646(18) -0.006(2) 0.0106(15) 0.0001(19)
    C21 0.0729(16) 0.0889(19) 0.0735(18) -0.0101(14) 0.0092(14) -0.0073(15)
    Cl1 0.1254(7) 0.1083(6) 0.0663(5) -0.0273(5) 0.0183(4) 0.0100(4)
    N1 0.0846(14) 0.0667(13) 0.0618(13) -0.0142(11) 0.0057(10) -0.0010(10)
    N2 0.0411(9) 0.0498(9) 0.0550(10) 0.0011(7) 0.0036(8) 0.0046(8)
    N3 0.0455(9) 0.0430(9) 0.0588(10) 0.0013(7) -0.0006(8) 0.0022(8)
    N4 0.0625(12) 0.0837(14) 0.0787(14) 0.0041(10) -0.0180(10) -0.0155(12)
    N5 0.0568(13) 0.0909(16) 0.130(2) 0.0106(11) -0.0179(13) 0.0186(15)
    N6 0.0557(11) 0.0431(10) 0.0715(12) -0.0019(9) 0.0003(9) 0.0057(9)
    O1 0.0788(11) 0.0533(10) 0.1115(14) -0.0030(9) 0.0099(10) -0.0224(10)
    O2 0.0534(9) 0.0533(9) 0.1042(13) -0.0117(7) 0.0058(9) 0.0071(9)
    C22 0.203(10) 0.110(7) 0.128(8) -0.023(6) -0.051(7) 0.017(5)
    C23 0.363(19) 0.097(7) 0.122(8) 0.046(9) -0.026(10) -0.009(6)
    O3 0.219(11) 0.122(8) 0.095(6) 0.048(7) 0.036(6) -0.014(6)
    C22' 0.099(6) 0.134(10) 0.105(8) -0.003(7) 0.013(6) -0.021(7)
    C23' 0.099(5) 0.105(7) 0.077(5) 0.040(5) -0.010(4) 0.013(5)
    O3' 0.105(6) 0.055(5) 0.093(7) -0.001(5) 0.037(5) 0.016(5)
_geom_special_details
;
 All esds (except the esd in the dihedral angle between two l.s. planes)
 are estimated using the full covariance matrix.  The cell esds are taken
 into account individually in the estimation of esds in distances, angles
 and torsion angles; correlations between esds in cell parameters are only
 used when they are defined by crystal symmetry.  An approximate (isotropic)
 treatment of cell esds is used for estimating esds involving l.s. planes.
;
loop_
    _geom_bond_atom_site_label_1
    _geom_bond_atom_site_label_2
    _geom_bond_site_symmetry_2
    _geom_bond_distance
    _geom_bond_publ_flag
    C1 N1 . 1.309(3) ?
    C1 C2 . 1.374(3) ?
    C1 Cl1 . 1.747(3) ?
    C2 C3 . 1.368(3) ?
    C2 H2 . 0.9300 ?
    C3 C4 . 1.385(3) ?
    C3 H3 . 0.9300 ?
    C4 C5 . 1.369(3) ?
    C4 C6 . 1.498(3) ?
    C5 N1 . 1.345(3) ?
    C5 H5 . 0.9300 ?
    C6 N2 . 1.467(3) ?
    C6 H6A . 0.9700 ?
    C6 H6B . 0.9700 ?
    C7 N2 . 1.471(3) ?
    C7 C8 . 1.516(3) ?
    C7 H7A . 0.9700 ?
    C7 H7B . 0.9700 ?
    C8 H8A . 0.9600 ?
    C8 H8B . 0.9600 ?
    C8 H8C . 0.9600 ?
    C9 N2 . 1.354(2) ?
    C9 C13 . 1.384(3) ?
    C9 N3 . 1.389(2) ?
    C10 C11 . 1.348(3) ?
    C10 N4 . 1.353(3) ?
    C10 N3 . 1.402(3) ?
    C11 C15 . 1.420(3) ?
    C11 C12 . 1.510(3) ?
    C12 C13 . 1.519(3) ?
    C12 C16 . 1.523(3) ?
    C12 H12 . 0.9800 ?
    C13 N6 . 1.398(3) ?
    C14 N3 . 1.472(3) ?
    C14 H14A . 0.9600 ?
    C14 H14B . 0.9600 ?
    C14 H14C . 0.9600 ?
    C15 N5 . 1.149(3) ?
    C16 C21 . 1.376(3) ?
    C16 C17 . 1.377(3) ?
    C17 C18 . 1.379(4) ?
    C17 H17 . 0.9300 ?
    C18 C19 . 1.356(4) ?
    C18 H18 . 0.9300 ?
    C19 C20 . 1.370(5) ?
    C19 H19 . 0.9300 ?
    C20 C21 . 1.381(4) ?
    C20 H20 . 0.9300 ?
    C21 H21 . 0.9300 ?
    N4 H4A . 0.8600 ?
    N4 H4B . 0.8600 ?
    N6 O2 . 1.245(2) ?
    N6 O1 . 1.246(2) ?
    C22 C23 . 1.388(8) ?
    C22 H22A . 0.9600 ?
    C22 H22B . 0.9600 ?
    C22 H22C . 0.9600 ?
    C23 O3 . 1.400(9) ?
    C23 H23A . 0.9700 ?
    C23 H23B . 0.9700 ?
    O3 H3A . 0.8200 ?
    C22' C23' . 1.439(8) ?
    C22' H22D . 0.9600 ?
    C22' H22E . 0.9600 ?
    C22' H22F . 0.9600 ?
    C23' O3' . 1.370(8) ?
    C23' H23C . 0.9700 ?
    C23' H23D . 0.9700 ?
    O3' H3A . 0.8975 ?
    O3' H3B . 0.8200 ?
loop_
    _geom_angle_atom_site_label_1
    _geom_angle_atom_site_label_2
    _geom_angle_atom_site_label_3
    _geom_angle_site_symmetry_1
    _geom_angle_site_symmetry_3
    _geom_angle
    _geom_angle_publ_flag
    N1 C1 C2 . . 125.0(2) ?
    N1 C1 Cl1 . . 115.25(19) ?
    C2 C1 Cl1 . . 119.72(19) ?
    C3 C2 C1 . . 117.2(2) ?
    C3 C2 H2 . . 121.4 ?
    C1 C2 H2 . . 121.4 ?
    C2 C3 C4 . . 120.4(2) ?
    C2 C3 H3 . . 119.8 ?
    C4 C3 H3 . . 119.8 ?
    C5 C4 C3 . . 116.5(2) ?
    C5 C4 C6 . . 120.69(19) ?
    C3 C4 C6 . . 122.7(2) ?
    N1 C5 C4 . . 124.6(2) ?
    N1 C5 H5 . . 117.7 ?
    C4 C5 H5 . . 117.7 ?
    N2 C6 C4 . . 113.92(16) ?
    N2 C6 H6A . . 108.8 ?
    C4 C6 H6A . . 108.8 ?
    N2 C6 H6B . . 108.8 ?
    C4 C6 H6B . . 108.8 ?
    H6A C6 H6B . . 107.7 ?
    N2 C7 C8 . . 112.2(2) ?
    N2 C7 H7A . . 109.2 ?
    C8 C7 H7A . . 109.2 ?
    N2 C7 H7B . . 109.2 ?
    C8 C7 H7B . . 109.2 ?
    H7A C7 H7B . . 107.9 ?
    C7 C8 H8A . . 109.5 ?
    C7 C8 H8B . . 109.5 ?
    H8A C8 H8B . . 109.5 ?
    C7 C8 H8C . . 109.5 ?
    H8A C8 H8C . . 109.5 ?
    H8B C8 H8C . . 109.5 ?
    N2 C9 C13 . . 128.39(18) ?
    N2 C9 N3 . . 114.80(17) ?
    C13 C9 N3 . . 116.72(17) ?
    C11 C10 N4 . . 126.1(2) ?
    C11 C10 N3 . . 119.12(19) ?
    N4 C10 N3 . . 114.74(19) ?
    C10 C11 C15 . . 119.8(2) ?
    C10 C11 C12 . . 119.17(18) ?
    C15 C11 C12 . . 120.9(2) ?
    C11 C12 C13 . . 105.76(17) ?
    C11 C12 C16 . . 114.75(17) ?
    C13 C12 C16 . . 112.45(17) ?
    C11 C12 H12 . . 107.9 ?
    C13 C12 H12 . . 107.9 ?
    C16 C12 H12 . . 107.9 ?
    C9 C13 N6 . . 122.37(17) ?
    C9 C13 C12 . . 119.35(17) ?
    N6 C13 C12 . . 117.72(17) ?
    N3 C14 H14A . . 109.5 ?
    N3 C14 H14B . . 109.5 ?
    H14A C14 H14B . . 109.5 ?
    N3 C14 H14C . . 109.5 ?
    H14A C14 H14C . . 109.5 ?
    H14B C14 H14C . . 109.5 ?
    N5 C15 C11 . . 179.7(3) ?
    C21 C16 C17 . . 117.9(2) ?
    C21 C16 C12 . . 119.5(2) ?
    C17 C16 C12 . . 122.6(2) ?
    C16 C17 C18 . . 121.0(3) ?
    C16 C17 H17 . . 119.5 ?
    C18 C17 H17 . . 119.5 ?
    C19 C18 C17 . . 120.8(3) ?
    C19 C18 H18 . . 119.6 ?
    C17 C18 H18 . . 119.6 ?
    C18 C19 C20 . . 119.0(3) ?
    C18 C19 H19 . . 120.5 ?
    C20 C19 H19 . . 120.5 ?
    C19 C20 C21 . . 120.6(3) ?
    C19 C20 H20 . . 119.7 ?
    C21 C20 H20 . . 119.7 ?
    C16 C21 C20 . . 120.7(3) ?
    C16 C21 H21 . . 119.6 ?
    C20 C21 H21 . . 119.6 ?
    C1 N1 C5 . . 116.1(2) ?
    C9 N2 C6 . . 122.86(17) ?
    C9 N2 C7 . . 120.18(18) ?
    C6 N2 C7 . . 115.36(15) ?
    C9 N3 C10 . . 119.57(16) ?
    C9 N3 C14 . . 121.28(16) ?
    C10 N3 C14 . . 118.32(17) ?
    C10 N4 H4A . . 120.0 ?
    C10 N4 H4B . . 120.0 ?
    H4A N4 H4B . . 120.0 ?
    O2 N6 O1 . . 120.54(17) ?
    O2 N6 C13 . . 121.09(18) ?
    O1 N6 C13 . . 118.36(17) ?
    C22 C23 O3 . . 119.7(11) ?
    C22 C23 H23A . . 107.4 ?
    O3 C23 H23A . . 107.4 ?
    C22 C23 H23B . . 107.4 ?
    O3 C23 H23B . . 107.4 ?
    H23A C23 H23B . . 106.9 ?
    C23 O3 H3A . . 100.2 ?
    C23' C22' H22D . . 109.5 ?
    C23' C22' H22E . . 109.5 ?
    H22D C22' H22E . . 109.5 ?
    C23' C22' H22F . . 109.5 ?
    H22D C22' H22F . . 109.5 ?
    H22E C22' H22F . . 109.5 ?
    O3' C23' C22' . . 111.9(11) ?
    O3' C23' H23C . . 109.2 ?
    C22' C23' H23C . . 109.2 ?
    O3' C23' H23D . . 109.2 ?
    C22' C23' H23D . . 109.2 ?
    H23C C23' H23D . . 107.9 ?
    C23' O3' H3A . . 107.5 ?
    C23' O3' H3B . . 109.5 ?
loop_
    _geom_torsion_atom_site_label_1
    _geom_torsion_atom_site_label_2
    _geom_torsion_atom_site_label_3
    _geom_torsion_atom_site_label_4
    _geom_torsion_site_symmetry_1
    _geom_torsion_site_symmetry_2
    _geom_torsion_site_symmetry_3
    _geom_torsion_site_symmetry_4
    _geom_torsion
    _geom_torsion_publ_flag
    N1 C1 C2 C3 . . . . 2.3(4) ?
    Cl1 C1 C2 C3 . . . . -177.31(18) ?
    C1 C2 C3 C4 . . . . -0.4(3) ?
    C2 C3 C4 C5 . . . . -1.5(3) ?
    C2 C3 C4 C6 . . . . 174.9(2) ?
    C3 C4 C5 N1 . . . . 1.9(3) ?
    C6 C4 C5 N1 . . . . -174.6(2) ?
    C5 C4 C6 N2 . . . . -127.6(2) ?
    C3 C4 C6 N2 . . . . 56.2(3) ?
    N4 C10 C11 C15 . . . . -8.0(3) ?
    N3 C10 C11 C15 . . . . 175.28(19) ?
    N4 C10 C11 C12 . . . . 168.5(2) ?
    N3 C10 C11 C12 . . . . -8.2(3) ?
    C10 C11 C12 C13 . . . . 40.0(2) ?
    C15 C11 C12 C13 . . . . -143.46(19) ?
    C10 C11 C12 C16 . . . . -84.5(2) ?
    C15 C11 C12 C16 . . . . 92.0(2) ?
    N2 C9 C13 N6 . . . . 27.3(3) ?
    N3 C9 C13 N6 . . . . -156.32(18) ?
    N2 C9 C13 C12 . . . . -161.53(19) ?
    N3 C9 C13 C12 . . . . 14.9(3) ?
    C11 C12 C13 C9 . . . . -43.8(2) ?
    C16 C12 C13 C9 . . . . 82.2(2) ?
    C11 C12 C13 N6 . . . . 127.84(19) ?
    C16 C12 C13 N6 . . . . -106.2(2) ?
    C11 C12 C16 C21 . . . . -164.9(2) ?
    C13 C12 C16 C21 . . . . 74.1(3) ?
    C11 C12 C16 C17 . . . . 15.9(3) ?
    C13 C12 C16 C17 . . . . -105.0(2) ?
    C21 C16 C17 C18 . . . . -1.0(4) ?
    C12 C16 C17 C18 . . . . 178.2(2) ?
    C16 C17 C18 C19 . . . . 0.7(4) ?
    C17 C18 C19 C20 . . . . -0.2(5) ?
    C18 C19 C20 C21 . . . . 0.1(5) ?
    C17 C16 C21 C20 . . . . 0.8(4) ?
    C12 C16 C21 C20 . . . . -178.4(2) ?
    C19 C20 C21 C16 . . . . -0.4(4) ?
    C2 C1 N1 C5 . . . . -2.1(4) ?
    Cl1 C1 N1 C5 . . . . 177.59(17) ?
    C4 C5 N1 C1 . . . . -0.1(4) ?
    C13 C9 N2 C6 . . . . 31.1(3) ?
    N3 C9 N2 C6 . . . . -145.33(18) ?
    C13 C9 N2 C7 . . . . -133.8(2) ?
    N3 C9 N2 C7 . . . . 49.8(2) ?
    C4 C6 N2 C9 . . . . 40.7(3) ?
    C4 C6 N2 C7 . . . . -153.71(17) ?
    C8 C7 N2 C9 . . . . 101.8(2) ?
    C8 C7 N2 C6 . . . . -64.2(2) ?
    N2 C9 N3 C10 . . . . -160.22(17) ?
    C13 C9 N3 C10 . . . . 22.9(3) ?
    N2 C9 N3 C14 . . . . 30.4(3) ?
    C13 C9 N3 C14 . . . . -146.51(19) ?
    C11 C10 N3 C9 . . . . -26.8(3) ?
    N4 C10 N3 C9 . . . . 156.08(19) ?
    C11 C10 N3 C14 . . . . 142.9(2) ?
    N4 C10 N3 C14 . . . . -34.2(3) ?
    C9 C13 N6 O2 . . . . 6.9(3) ?
    C12 C13 N6 O2 . . . . -164.43(18) ?
    C9 C13 N6 O1 . . . . -174.0(2) ?
    C12 C13 N6 O1 . . . . 14.6(3) ?
loop_
    _geom_hbond_atom_site_label_D
    _geom_hbond_atom_site_label_H
    _geom_hbond_atom_site_label_A
    _geom_hbond_site_symmetry_A
    _geom_hbond_distance_DH
    _geom_hbond_distance_HA
    _geom_hbond_distance_DA
    _geom_hbond_angle_DHA
    _geom_hbond_publ_flag
    O3 H3A N1 7_565 0.82 1.97 2.785(13) 179 yes
    N4 H4B O3 . 0.86 2.26 2.902(11) 132 yes
    C6 H6A O2 . 0.97 2.13 2.783(3) 124 yes
    C7 H7B O2 8_655 0.97 2.57 3.378(3) 141 yes
_iucr_refine_instructions_details
;
Title t in Pbca
CELL 0.71073  19.3334  12.1156  20.6436  90.000  90.000  90.000
ZERR   8.00   0.0019   0.0012   0.0020   0.000   0.000   0.000
LATT 1
SYMM 0.5-X, -Y, 0.5+Z
SYMM -X, 0.5+Y, 0.5-Z
SYMM 0.5+X, 0.5-Y, -Z
SFAC C  H  N  O  Cl
UNIT 184 216 48 24 8
OMIT   0.00  50.02
L.S. 4
ACTA
BOND $H
FMAP 2
PLAN 20
HTAB C7 O2_$2
EQIV $2 1/2-X, Y-1/2, Z
HTAB C6 O2
HTAB N4 O3
HTAB O3 N1_$1
EQIV $1 X, 1/2-Y, Z-1/2
HTAB
CONF
SIZE 0.16 0.12 0.10
DFIX 1.38 0.01 C23 O3 C23' O3'
DFIX 1.51 0.01 C22 C23 C22' C23'
BIND H23C H4B
WGHT  0.068700  0.877100
FVAR  0.281990 10.434930
TEMP 25
C1     1   0.166966  0.157465  0.970370 11.000000  0.070280  0.070710 =
           0.060590  0.008190  0.002500 -0.011020
C2     1   0.163458  0.071537  0.927052 11.000000  0.075890  0.058080 =
           0.069040  0.012030 -0.002280 -0.015950
AFIX 43
H2     2   0.142290  0.005122  0.937877 11.000000 -1.200000
AFIX 0
C3     1   0.192393  0.087755  0.867359 11.000000  0.065200  0.051470 =
           0.061640  0.003390 -0.004620 -0.004880
AFIX 43
H3     2   0.191302  0.031393  0.836793 11.000000 -1.200000
AFIX 0
C4     1   0.223321  0.187580  0.852110 11.000000  0.044800  0.049550 =
           0.058240  0.004320 -0.006660 -0.001790
C5     1   0.221514  0.267603  0.898900 11.000000  0.066930  0.055550 =
           0.068320  0.005280  0.002050 -0.013400
AFIX 43
H5     2   0.240814  0.335869  0.889018 11.000000 -1.200000
AFIX 0
C6     1   0.260802  0.206729  0.789617 11.000000  0.041550  0.053500 =
           0.066470  0.003660 -0.001560 -0.000850
AFIX 23
H6A    2   0.276569  0.282706  0.788376 11.000000 -1.200000
H6B    2   0.301362  0.159647  0.788430 11.000000 -1.200000
AFIX 0
C7     1   0.257843  0.154026  0.673416 11.000000  0.054320  0.063120 =
           0.065060  0.006650  0.013410  0.008760
AFIX 23
H7A    2   0.225627  0.134809  0.639206 11.000000 -1.200000
H7B    2   0.285673  0.089342  0.682765 11.000000 -1.200000
AFIX 0
C8     1   0.304562  0.246282  0.650099 11.000000  0.076510  0.096310 =
           0.094130  0.018020  0.033130 -0.001280
AFIX 137
H8A    2   0.277252  0.310593  0.640943 11.000000 -1.500000
H8B    2   0.328173  0.223307  0.611475 11.000000 -1.500000
H8C    2   0.337855  0.263385  0.683109 11.000000 -1.500000
AFIX 0
C9     1   0.151486  0.214879  0.727090 11.000000  0.043980  0.042750 =
           0.050450  0.009050  0.002950 -0.003360
C10    1   0.047048  0.179115  0.666726 11.000000  0.047170  0.058590 =
           0.056270  0.005240 -0.002380 -0.005440
C11    1   0.013655  0.262588  0.696497 11.000000  0.042990  0.055390 =
           0.068230  0.008460 -0.001420  0.001930
C12    1   0.040162  0.303895  0.760909 11.000000  0.043470  0.043020 =
           0.068150  0.001590  0.003400  0.006500
AFIX 13
H12    2   0.024887  0.380524  0.766044 11.000000 -1.200000
AFIX 0
C13    1   0.118504  0.304141  0.755274 11.000000  0.044780  0.038870 =
           0.058360  0.005330  0.000900 -0.001600
C14    1   0.125604  0.023465  0.689834 11.000000  0.068100  0.044310 =
           0.076390 -0.000180 -0.004620 -0.000760
AFIX 137
H14A   2   0.143052  0.004341  0.647768 11.000000 -1.500000
H14B   2   0.084068 -0.017504  0.698275 11.000000 -1.500000
H14C   2   0.159645  0.005964  0.722095 11.000000 -1.500000
AFIX 0
C15    1  -0.047830  0.306266  0.668898 11.000000  0.050200  0.062990 =
           0.085640  0.009130 -0.002730 -0.002040
C16    1   0.014880  0.238954  0.819460 11.000000  0.039380  0.056950 =
           0.068950  0.001140  0.008840  0.005610
C17    1  -0.014534  0.135799  0.814192 11.000000  0.074010  0.065110 =
           0.079030  0.002510  0.021060 -0.005960
AFIX 43
H17    2  -0.020613  0.104595  0.773428 11.000000 -1.200000
AFIX 0
C18    1  -0.035097  0.078115  0.868436 11.000000  0.093750  0.077660 =
           0.101570  0.015760  0.034750 -0.008480
AFIX 43
H18    2  -0.054390  0.008237  0.863833 11.000000 -1.200000
AFIX 0
C19    1  -0.027524  0.122061  0.928412 11.000000  0.077950  0.117510 =
           0.089910  0.033170  0.023420  0.003620
AFIX 43
H19    2  -0.041616  0.082962  0.964865 11.000000 -1.200000
AFIX 0
C20    1   0.001199  0.224939  0.934539 11.000000  0.086790  0.141000 =
           0.064630  0.000090  0.010570 -0.005530
AFIX 43
H20    2   0.006679  0.255785  0.975471 11.000000 -1.200000
AFIX 0
C21    1   0.022076  0.283209  0.880484 11.000000  0.072890  0.088910 =
           0.073520 -0.007340  0.009220 -0.010120
AFIX 43
H21    2   0.041213  0.353140  0.885370 11.000000 -1.200000
AFIX 0
Cl1    5   0.134332  0.140602  1.048680 11.000000  0.125440  0.108310 =
           0.066280  0.010040  0.018290 -0.027260
N1     3   0.193800  0.254446  0.958135 11.000000  0.084610  0.066680 =
           0.061810 -0.001030  0.005700 -0.014160
N2     3   0.218809  0.185111  0.731786 11.000000  0.041110  0.049810 =
           0.055000  0.004570  0.003550  0.001060
N3     3   0.110343  0.142442  0.691927 11.000000  0.045490  0.043010 =
           0.058800  0.002200 -0.000610  0.001260
N4     3   0.023855  0.121425  0.614976 11.000000  0.062520  0.083710 =
           0.078680 -0.015490 -0.017960  0.004110
AFIX 93
H4A    2  -0.015638  0.137016  0.598131 11.000000 -1.200000
H4B    2   0.048607  0.069167  0.598930 11.000000 -1.200000
AFIX 0
N5     3  -0.097709  0.341535  0.646779 11.000000  0.056820  0.090870 =
           0.130390  0.018560 -0.017880  0.010640
N6     3   0.153426  0.401565  0.771082 11.000000  0.055740  0.043140 =
           0.071540  0.005730  0.000270 -0.001910
O1     4   0.121389  0.474455  0.801259 11.000000  0.078790  0.053300 =
           0.111520 -0.022370  0.009940 -0.003010
O2     4   0.214739  0.416137  0.754786 11.000000  0.053450  0.053320 =
           0.104150  0.007110  0.005750 -0.011730
PART 1
C22    1   0.132194 -0.121271  0.496663 10.565070  0.202850  0.109990 =
           0.128060  0.016940 -0.050620 -0.022670
AFIX 137
H22A   2   0.174599 -0.141273  0.517819 10.565070 -1.500000
H22B   2   0.126284 -0.165635  0.458531 10.565070 -1.500000
H22C   2   0.094092 -0.133424  0.525617 10.565070 -1.500000
AFIX 0
C23    1   0.134518 -0.010599  0.479338 10.565070  0.362990  0.097170 =
           0.122470 -0.009030 -0.026310  0.045540
AFIX 23
H23A   2   0.094165  0.004284  0.452818 10.565070 -1.200000
H23B   2   0.174733 -0.000450  0.451881 10.565070 -1.200000
AFIX 0
O3     4   0.137030  0.070524  0.527582 10.565070  0.219010  0.122430 =
           0.094930 -0.013790  0.036250  0.047630
AFIX 3
H3A    2   0.153220  0.122164  0.506862 10.565070 -1.500000
PART 2
AFIX 0
C22'   1   0.137716 -0.076622  0.460200 10.434930  0.098530  0.133760 =
           0.105240 -0.020980  0.013230 -0.002630
AFIX 137
H22D   2   0.089559 -0.085941  0.470129 10.434930 -1.500000
H22E   2   0.158050 -0.147286  0.451257 10.434930 -1.500000
H22F   2   0.142467 -0.029832  0.422935 10.434930 -1.500000
AFIX 0
C23'   1   0.172306 -0.026859  0.514590 10.434930  0.099260  0.105380 =
           0.076900  0.012790 -0.009840  0.039570
AFIX 23
H23C   2   0.173151 -0.078802  0.550338 10.434930 -1.200000
H23D   2   0.219775 -0.010477  0.502799 10.434930 -1.200000
AFIX 0
O3'    4   0.140263  0.068326  0.534147 10.434930  0.105430  0.055000 =
           0.093410  0.016500  0.037280 -0.000820
AFIX 83
H3B    2   0.119320  0.095457  0.503495 10.434930 -1.500000
PART 0
AFIX 0
Q1     1   0.130200 -0.042600  0.528800 11.000000  0.050000      0.21
Q2     1   0.063500  0.119600  0.580800 11.000000  0.050000      0.21
Q3     1   0.100300 -0.046200  0.514100 11.000000  0.050000      0.21
Q4     1   0.079700  0.303600  0.763100 11.000000  0.050000      0.20
Q5     1   0.133700  0.286100  0.724600 11.000000  0.050000      0.18
Q6     1   0.149500  0.057700  1.039300 11.000000  0.050000      0.18
Q7     1   0.159300  0.074400  1.064400 11.000000  0.050000      0.18
Q8     1   0.157500 -0.034700  0.478000 11.000000  0.050000      0.18
Q9     1   0.048400  0.262000  0.669300 11.000000  0.050000      0.16
Q10    1   0.155600  0.141500  1.003700 11.000000  0.050000      0.16
Q11    1   0.147500 -0.107200  0.487000 11.000000  0.050000      0.16
Q12    1   0.131400  0.243000  0.768300 11.000000  0.050000      0.16
Q13    1   0.020600  0.197700  0.699000 11.000000  0.050000      0.16
Q14    1   0.122400  0.142900  1.002500 11.000000  0.050000      0.15
Q15    1   0.027700  0.275600  0.726200 11.000000  0.050000      0.15
Q16    1   0.240600  0.177900  0.762900 11.000000  0.050000      0.15
Q17    1  -0.063200  0.335100  0.618300 11.000000  0.050000      0.14
Q18    1   0.201400  0.236600  0.859500 11.000000  0.050000      0.14
Q19    1   0.096400 -0.020700  0.666300 11.000000  0.050000      0.14
Q20    1  -0.080800  0.265500  0.652000 11.000000  0.050000      0.14
HKLF 4
END
;
data_global
_journal_date_recd_electronic     2012-02-19
_journal_date_accepted     2012-03-19
_journal_name_full     'Acta Crystallographica, Section E'
_journal_year     2012
_journal_volume     68
_journal_issue      4
_journal_page_first     o1146
_journal_page_last     o1146
_journal_paper_category     QO
_journal_paper_doi     10.1107/S1600536812011750
_journal_coeditor_code     GG2077
_publ_contact_author_name     'Doctor C.W. Sun'
_publ_contact_author_address
;
Department of Chemistry
College of Life and Environmental Science
Shanghai Normal University
Shanghai, 200234
People's Republic of China
;
_publ_contact_author_email     willin112@163.com
_publ_contact_author_fax     '86-21-64321926'
_publ_contact_author_phone     '86-21-64321926'
_publ_section_title
;\
2-Amino-6-{[(6-chloropyridin-3-yl)methyl](ethyl)amino}-1-methyl-\
5-nitro-4-phenyl-1,4-dihydropyridine-3-carbonitrile ethanol monosolvate
;
loop_
    _publ_author_name
    _publ_author_address
    'Sun, Chuan-Wen'
;
Department of Chemistry
College of Life and Environmental Science
Shanghai Normal University
Shanghai 200234
People's Republic of China
;
    'Chen, Yan-Xia'
;
Department of Chemistry
College of Life and Environmental Science
Shanghai Normal University
Shanghai 200234
People's Republic of China
;
    'Liu, Tian-Yan'
;
Department of Chemistry
College of Life and Environmental Science
Shanghai Normal University
Shanghai 200234
People's Republic of China
;
