# Supplementary material for: 2-Amino-6-{[(6-chloropyridin-3-yl)methyl](ethyl)amino}-1-methyl-5-nitro-4-phenyl-1,4-dihydro­pyridine-3-carbonitrile ethanol monosolvate
Source: Acta Crystallogr Sect E Struct Rep Online. 2012 Mar 24;68(Pt 4):o1146. doi: 10.1107/S1600536812011750 (PMC3344090; doi:10.1107/S1600536812011750)
Supplement: Supplementary file 2 [file e-68-o1146-Isup2.hkl]

# 
# h,k,l, Fc-squared, Fo-squared, sigma(Fo-squared) and status flag 
# 
data_I
_shelx_title ' I in Pbca' 
_shelx_refln_list_code          4 
_shelx_F_calc_maximum      342.89 
_exptl_crystal_F_000      1984.00 
_reflns_d_resolution_high  0.8406 
 
loop_ 
 _symmetry_equiv_pos_as_xyz 
 'x, y, z' 
 '-x+1/2, -y, z+1/2' 
 '-x, y+1/2, -z+1/2' 
 'x+1/2, -y+1/2, -z' 
 '-x, -y, -z' 
 'x-1/2, y, -z-1/2' 
 'x, -y-1/2, z-1/2' 
 '-x-1/2, y-1/2, z' 
 
_cell_length_a    19.3334 
_cell_length_b    12.1156 
_cell_length_c    20.6436 
_cell_angle_alpha  90.000 
_cell_angle_beta   90.000 
_cell_angle_gamma  90.000 
 
_shelx_F_squared_multiplier     1.000 
 
loop_ 
 _refln_index_h 
 _refln_index_k 
 _refln_index_l 
 _refln_F_squared_calc 
 _refln_F_squared_meas 
 _refln_F_squared_sigma 
 _refln_observed_status 
   2   0   0      325.54      339.98     11.25 o 
   4   0   0      909.28      974.36     24.67 o 
   6   0   0    57914.50    60407.52    976.92 o 
   8   0   0    43032.68    46472.53    754.61 o 
  10   0   0      235.29      215.74     15.74 o 
  12   0   0    10441.26    10977.21    188.37 o 
  14   0   0        2.11       10.86      9.70 o 
  16   0   0      862.91      959.43     36.22 o 
  18   0   0      178.05      132.99     18.35 o 
  20   0   0       10.01       15.45     19.34 o 
  22   0   0       19.17       17.11     39.30 o 
   2   1   0   117573.80   120119.19   1605.65 o 
   4   1   0    17874.51    18827.90    217.23 o 
   6   1   0      433.04      562.31     10.49 o 
   8   1   0     5022.16     5369.29     70.94 o 
  10   1   0    16440.80    17616.72    207.40 o 
  12   1   0      123.16      125.71      6.98 o 
  14   1   0      108.37      131.53     10.75 o 
  16   1   0      427.19      502.11     19.69 o 
  18   1   0        1.68        0.00     10.00 o 
  20   1   0     1081.63      969.49     42.25 o 
  22   1   0      125.28      163.65     21.38 o 
   0   2   0    99650.11    99118.06   1615.74 o 
   2   2   0     1903.06     2374.74     29.83 o 
   4   2   0   103717.38   111135.67   1274.21 o 
   6   2   0       55.08       85.12      4.92 o 
   8   2   0      328.96      308.23     12.12 o 
  10   2   0     1291.48     1138.38     21.24 o 
  12   2   0       47.04       32.07      5.08 o 
  14   2   0        5.33       13.67      6.46 o 
  16   2   0      133.16      109.41     13.16 o 
  18   2   0      113.34       90.27     13.25 o 
  20   2   0       59.42       53.59     14.85 o 
  22   2   0       20.95       44.01     15.35 o 
   2   3   0    14321.14    13625.05    158.85 o 
   4   3   0    23811.71    24597.01    284.16 o 
   6   3   0    13775.81    14414.37    169.50 o 
   8   3   0      605.77      652.81     13.34 o 
  10   3   0     1478.77     1579.50     25.35 o 
  12   3   0     1986.11     1853.09     29.65 o 
  14   3   0     1225.18     1133.07     36.08 o 
  16   3   0      146.34      139.25     15.82 o 
  18   3   0      124.54      108.09     14.07 o 
  20   3   0       46.55       24.75     13.46 o 
  22   3   0        2.14        0.00     14.23 o 
   0   4   0     4209.32     3933.28     69.89 o 
   2   4   0      511.73      516.84     11.45 o 
   4   4   0     4183.81     4118.64     52.29 o 
   6   4   0      242.26      298.10      9.63 o 
   8   4   0      515.52      393.49     10.80 o 
  10   4   0     2207.69     2339.00     34.93 o 
  12   4   0        3.22        3.25      5.04 o 
  14   4   0      165.99      137.37     11.42 o 
  16   4   0      701.79      665.05     22.82 o 
  18   4   0        4.72        0.00     13.40 o 
  20   4   0       17.27       19.06     13.40 o 
  22   4   0        7.50       14.45     15.09 o 
   2   5   0      276.19      224.59      7.60 o 
   4   5   0      186.83      234.53      8.08 o 
   6   5   0     1235.72     1240.71     20.97 o 
   8   5   0       22.19        7.69      4.55 o 
  10   5   0      283.48      310.67     11.30 o 
  12   5   0      721.34      730.63     17.28 o 
  14   5   0      775.84      695.06     23.30 o 
  16   5   0      725.05      638.61     24.33 o 
  18   5   0      126.11      110.35     15.40 o 
  20   5   0       38.13       33.88     14.75 o 
   0   6   0       70.65       75.24      8.56 o 
   2   6   0      362.62      368.52     10.39 o 
   4   6   0     7089.80     7499.32     92.89 o 
   6   6   0    12571.61    13715.10    164.36 o 
   8   6   0     2260.89     2207.29     33.94 o 
  10   6   0      712.59      696.39     16.63 o 
  12   6   0      463.49      443.88     14.79 o 
  14   6   0     1133.76     1077.21     29.99 o 
  16   6   0      132.39      143.06     13.38 o 
  18   6   0      388.44      403.83     23.50 o 
  20   6   0       18.91       64.22     19.78 o 
   2   7   0      348.03      322.41     16.60 o 
   4   7   0      571.64      514.54     13.27 o 
   6   7   0      880.86      914.98     18.63 o 
   8   7   0      322.95      314.71     12.00 o 
  10   7   0      583.39      549.75     15.93 o 
  12   7   0       60.31       68.12      8.79 o 
  14   7   0     1246.21     1212.59     30.49 o 
  16   7   0      445.24      378.40     24.38 o 
  18   7   0        2.86       26.38     16.42 o 
  20   7   0        0.42       15.35     21.78 o 
   0   8   0      115.02      136.21     11.96 o 
   2   8   0     1187.91     1230.74     25.28 o 
   4   8   0      115.31      116.47      8.18 o 
   6   8   0     2221.89     2153.02     39.74 o 
   8   8   0     1178.55     1001.64     23.90 o 
  10   8   0     1163.58     1093.63     25.18 o 
  12   8   0      552.01      509.21     21.76 o 
  14   8   0       12.17       14.99      9.01 o 
  16   8   0      231.61      234.76     20.91 o 
  18   8   0      381.50      372.03     26.61 o 
   2   9   0       29.05       25.50      7.57 o 
   4   9   0     1134.24     1101.17     25.73 o 
   6   9   0     1950.71     1896.90     36.12 o 
   8   9   0      103.29      110.26     11.22 o 
  10   9   0      186.47      216.48     13.51 o 
  12   9   0      234.89      245.20     16.16 o 
  14   9   0      123.23      131.32     16.21 o 
  16   9   0        0.07        0.00     12.76 o 
   0  10   0       49.26       63.03     23.01 o 
   2  10   0       61.92       33.06     14.34 o 
   4  10   0      151.03      218.28     19.28 o 
   6  10   0       31.97       36.83     14.46 o 
   8  10   0      176.77      199.90     19.08 o 
  10  10   0      718.91      739.09     31.01 o 
  12  10   0      256.45      200.79     20.27 o 
  14  10   0       28.06       40.34     14.48 o 
  16  10   0      192.21      246.12     50.43 o 
   2  11   0       77.65       54.57     13.93 o 
   4  11   0      152.87      144.39     24.45 o 
   6  11   0      271.96      247.17     21.38 o 
   8  11   0        5.24        0.00     11.91 o 
  10  11   0      173.59      158.71     18.67 o 
  12  11   0        1.32        2.04     13.84 o 
  14  11   0       13.68        0.00     15.66 o 
   0  12   0       92.82      122.82     63.13 o 
   2  12   0      335.80      367.56     26.58 o 
   4  12   0       68.17       82.37     15.58 o 
   6  12   0       13.31       12.89     13.58 o 
   8  12   0      309.21      346.76     25.98 o 
  10  12   0      131.84      144.31     19.14 o 
  12  12   0        0.41       45.04     17.01 o 
   2  13   0       12.72       11.62     14.61 o 
   4  13   0       35.54       33.62     14.67 o 
   6  13   0      206.88      213.61     22.94 o 
   8  13   0       23.68       16.24     14.63 o 
   0  14   0       21.44       32.73     23.85 o 
   2  14   0        2.16        0.00     14.26 o 
   4  14   0       57.38       74.23     17.92 o 
   1   1   1        3.21        4.62      1.06 o 
   2   1   1        6.67       16.78      1.72 o 
   3   1   1     1389.74     1371.96     13.28 o 
   4   1   1        4.09        0.86      1.48 o 
   5   1   1     4466.45     4789.22     42.70 o 
   6   1   1      363.79      371.89      6.18 o 
   7   1   1      348.52      371.16      6.04 o 
   8   1   1      768.07      806.60     11.51 o 
   9   1   1      600.58      663.95     10.96 o 
  10   1   1     2630.22     2628.54     25.88 o 
  11   1   1      188.67      202.41      6.39 o 
  12   1   1      301.90      317.08      7.67 o 
  13   1   1       31.90       34.17      4.50 o 
  14   1   1       28.58       27.40      5.05 o 
  15   1   1       41.83       40.25      5.78 o 
  16   1   1      109.29      130.73      8.24 o 
  17   1   1       11.72        6.12      5.80 o 
  18   1   1        5.96        0.00      6.61 o 
  19   1   1        0.00       15.29      7.72 o 
  20   1   1        0.27        0.00      8.34 o 
  21   1   1        9.77        0.00      8.74 o 
  22   1   1        7.85       21.00      9.98 o 
   0   2   1    16917.12    16944.77    225.72 o 
   1   2   1     6330.64     6633.48     61.41 o 
   2   2   1       58.54       81.54      2.96 o 
   3   2   1     3346.90     3506.14     30.55 o 
   4   2   1    24200.09    25023.81    203.88 o 
   5   2   1    41836.16    44651.82    361.97 o 
   6   2   1      192.27      224.22      4.89 o 
   7   2   1      656.34      667.76     10.17 o 
   8   2   1      468.92      481.27      7.49 o 
   9   2   1      643.66      590.33      9.15 o 
  10   2   1       34.63       33.48      3.22 o 
  11   2   1     2037.54     1937.70     21.71 o 
  12   2   1      287.55      269.93      7.36 o 
  13   2   1      933.27      918.47     15.19 o 
  14   2   1      388.93      410.25     11.79 o 
  15   2   1        0.20        0.00      4.67 o 
  16   2   1       55.34       56.34      6.57 o 
  17   2   1       60.56       52.12      7.14 o 
  18   2   1        1.82        0.00      6.55 o 
  19   2   1       38.25       19.85      8.19 o 
  20   2   1       25.79       39.31      9.88 o 
  21   2   1       19.36       21.11     10.18 o 
  22   2   1       13.06        2.21      9.66 o 
   1   3   1    11688.71    12402.54    102.26 o 
   2   3   1     1513.58     1623.63     15.73 o 
   3   3   1    13025.46    13783.25    113.80 o 
   4   3   1      425.39      415.36      6.47 o 
   5   3   1     1572.07     1582.22     16.27 o 
   6   3   1      346.00      357.87      6.45 o 
   7   3   1     4191.76     4100.86     37.32 o 
   8   3   1     4156.99     4276.56     39.14 o 
   9   3   1      442.16      394.76      7.58 o 
  10   3   1       24.99       25.17      3.79 o 
  11   3   1      146.74      153.43      5.51 o 
  12   3   1        5.83       12.40      3.54 o 
  13   3   1       75.56       83.39      6.05 o 
  14   3   1       17.89       18.06      4.95 o 
  15   3   1       63.65       43.73      6.10 o 
  16   3   1      194.27      214.41     11.87 o 
  17   3   1       35.49       34.51      7.17 o 
  18   3   1      665.61      621.02     18.82 o 
  19   3   1       15.86       13.14      8.02 o 
  20   3   1      187.40      227.14     15.30 o 
  21   3   1        3.09        0.00      8.96 o 
  22   3   1        0.34        3.76     12.64 o 
   0   4   1     1488.80     1517.29     22.59 o 
   1   4   1       12.60       15.42      2.49 o 
   2   4   1    26263.09    27704.18    226.13 o 
   3   4   1      279.19      191.36      5.00 o 
   4   4   1     3680.80     3767.99     34.19 o 
   5   4   1     1541.63     1410.77     15.37 o 
   6   4   1     1079.44     1135.22     13.41 o 
   7   4   1     1022.83     1141.04     13.74 o 
   8   4   1      802.48      811.43     11.71 o 
   9   4   1     1451.17     1551.22     17.83 o 
  10   4   1       32.06       50.97      4.04 o 
  11   4   1       42.00       47.24      4.32 o 
  12   4   1      325.56      302.93      8.48 o 
  13   4   1      234.36      236.10      8.43 o 
  14   4   1     1699.61     1602.46     25.77 o 
  15   4   1       60.63       63.07      6.76 o 
  16   4   1      357.80      345.03     12.97 o 
  17   4   1       74.24       96.19      8.93 o 
  18   4   1      218.32      200.23     11.44 o 
  19   4   1       64.66       71.98     10.24 o 
  20   4   1        1.06        0.00      8.27 o 
  21   4   1       27.13       25.00     10.33 o 
  22   4   1        3.51        0.00     13.58 o 
   1   5   1      393.14      368.47      6.68 o 
   2   5   1     1710.84     1686.62     17.58 o 
   3   5   1      715.83      666.43      9.26 o 
   4   5   1     2083.06     2299.67     22.93 o 
   5   5   1      384.19      400.84      8.41 o 
   6   5   1     2159.33     2407.96     24.39 o 
   7   5   1        9.02        5.84      2.81 o 
   8   5   1       50.62       41.74      3.82 o 
   9   5   1      219.19      220.31      7.26 o 
  10   5   1       37.72       48.21      4.36 o 
  11   5   1       34.07       18.52      3.96 o 
  12   5   1     3037.35     2969.40     33.43 o 
  13   5   1      132.83      129.80      7.07 o 
  14   5   1      284.49      328.74     13.52 o 
  15   5   1        1.31        0.00      5.33 o 
  16   5   1      121.05      124.92      9.13 o 
  17   5   1       14.72       25.91      7.17 o 
  18   5   1      792.73      836.97     22.09 o 
  19   5   1       30.90       29.25      9.05 o 
  20   5   1      126.43      121.11     12.07 o 
  21   5   1        0.10        3.35     10.53 o 
   0   6   1      681.75      808.95     15.52 o 
   1   6   1     1519.01     1325.58     15.22 o 
   2   6   1     9203.35    10175.48     86.87 o 
   3   6   1     1110.48      965.15     12.42 o 
   4   6   1      325.97      274.49      7.11 o 
   5   6   1     3108.38     3242.42     31.54 o 
   6   6   1       13.08       24.90      3.63 o 
   7   6   1       64.64       92.11      6.41 o 
   8   6   1      103.72       80.21      4.87 o 
   9   6   1      216.67      227.09      7.91 o 
  10   6   1     1040.76     1108.39     15.37 o 
  11   6   1        7.30        7.73      3.90 o 
  12   6   1      801.13      789.44     17.86 o 
  13   6   1     1159.88     1100.43     18.36 o 
  14   6   1     1274.78     1200.03     20.72 o 
  15   6   1       49.55       40.97      7.00 o 
  16   6   1      176.45      197.88     11.22 o 
  17   6   1        3.42       13.19      7.49 o 
  18   6   1        0.00        0.79      8.19 o 
  19   6   1       28.89       18.45     10.11 o 
  20   6   1       24.71       35.98     12.80 o 
   1   7   1      228.58      268.73      7.88 o 
   2   7   1      413.35      517.88     10.44 o 
   3   7   1     1614.92     1547.85     17.95 o 
   4   7   1      463.29      532.00      9.55 o 
   5   7   1      482.40      527.67     13.23 o 
   6   7   1       82.88       70.04      4.72 o 
   7   7   1      552.29      538.11     10.77 o 
   8   7   1      883.74      853.46     13.09 o 
   9   7   1       37.25       60.32      5.02 o 
  10   7   1      575.77      494.44     11.92 o 
  11   7   1      447.90      422.80     10.87 o 
  12   7   1      361.47      367.63     12.45 o 
  13   7   1      113.57       92.10      7.53 o 
  14   7   1        2.44        0.00      6.12 o 
  15   7   1       11.04       16.34      6.74 o 
  16   7   1      131.89      134.56     11.28 o 
  17   7   1       22.11       19.31      8.65 o 
  18   7   1        1.34        0.00      8.81 o 
  19   7   1       41.79       55.26     11.90 o 
  20   7   1        5.57       12.96     11.03 o 
   0   8   1      813.59      812.55     19.62 o 
   1   8   1      191.64      200.33      6.77 o 
   2   8   1       42.92       41.98      4.52 o 
   3   8   1       23.19       44.40      4.82 o 
   4   8   1      544.88      496.25     10.55 o 
   5   8   1      275.94      269.60      8.23 o 
   6   8   1       11.66        4.20      4.16 o 
   7   8   1      464.21      429.00     10.70 o 
   8   8   1        6.02        0.08      4.36 o 
   9   8   1      117.95      136.54      7.40 o 
  10   8   1        0.16        7.35      4.94 o 
  11   8   1        6.00        5.29      5.02 o 
  12   8   1      208.12      208.84      9.82 o 
  13   8   1       52.69       62.69      7.55 o 
  14   8   1        1.89        0.28      6.54 o 
  15   8   1       31.59       32.30      8.68 o 
  16   8   1       49.81       51.14      9.32 o 
  17   8   1       15.10       24.94      9.85 o 
  18   8   1       97.10       96.02     12.43 o 
  19   8   1        5.64       23.58     15.15 o 
   1   9   1       64.41       58.03      6.41 o 
   2   9   1      344.75      358.34     11.24 o 
   3   9   1      377.78      384.98     11.69 o 
   4   9   1        0.00        2.09      4.89 o 
   5   9   1       12.62        5.20      5.15 o 
   6   9   1      189.23      213.34      9.19 o 
   7   9   1       23.06       10.25      5.52 o 
   8   9   1       54.19       50.96      6.46 o 
   9   9   1        9.30       19.31      6.02 o 
  10   9   1       87.08       96.24      7.73 o 
  11   9   1        0.09        0.00      6.69 o 
  12   9   1        7.12       19.20      7.59 o 
  13   9   1        2.80        6.67      6.86 o 
  14   9   1       42.00       59.72      8.60 o 
  15   9   1      127.53      144.76     12.81 o 
  16   9   1       68.06       60.71     10.93 o 
  17   9   1        2.52       15.72     10.52 o 
   0  10   1        0.91        4.53     14.76 o 
   1  10   1       70.93       59.74      8.99 o 
   2  10   1      102.36       78.99      9.74 o 
   3  10   1      125.09      157.70     14.86 o 
   4  10   1       62.37       63.07      8.29 o 
   5  10   1        2.80        0.00      6.34 o 
   6  10   1       13.12       22.70      7.10 o 
   7  10   1       23.87       34.46      7.22 o 
   8  10   1      104.18       97.36      8.80 o 
   9  10   1       44.86       55.16      8.16 o 
  10  10   1       11.50        3.97      6.84 o 
  11  10   1       64.15       47.60      7.92 o 
  12  10   1       21.08       10.72      9.07 o 
  13  10   1       32.44       30.02      8.82 o 
  14  10   1        1.19        9.86      8.69 o 
  15  10   1        5.99        6.99     11.55 o 
  16  10   1        7.27       35.86     13.77 o 
   1  11   1       11.55       23.73      8.80 o 
   2  11   1       82.69       47.78      9.95 o 
   3  11   1       18.88       23.20      9.08 o 
   4  11   1        5.65        0.00      7.72 o 
   5  11   1       31.58       47.71      9.64 o 
   6  11   1      585.39      570.83     20.98 o 
   7  11   1      235.86      181.91     13.40 o 
   8  11   1       23.68       14.49      8.59 o 
   9  11   1        7.51        8.79      8.15 o 
  10  11   1       15.30       30.05      9.16 o 
  11  11   1        0.43        2.72      9.41 o 
  12  11   1        4.63       12.95     13.23 o 
  13  11   1        8.56        1.36     13.77 o 
  14  11   1        0.01        0.00      9.92 o 
   0  12   1      230.60      159.48     19.50 o 
   1  12   1        7.21        0.00      8.21 o 
   2  12   1      161.58      201.57     14.75 o 
   3  12   1      144.36      183.96     14.40 o 
   4  12   1      347.46      346.72     18.09 o 
   5  12   1       71.28       87.71     11.60 o 
   6  12   1       42.55       62.65     10.98 o 
   7  12   1       32.49       41.34     10.02 o 
   8  12   1       75.00       56.27     10.74 o 
   9  12   1       43.96       67.98     11.35 o 
  10  12   1       78.84       66.22     11.19 o 
  11  12   1        4.40        8.24     10.25 o 
  12  12   1       10.76       21.89     12.17 o 
   1  13   1       58.06       76.59     11.74 o 
   2  13   1       59.84       67.45     12.87 o 
   3  13   1        0.00        0.00      9.51 o 
   4  13   1       36.44       59.20     11.83 o 
   5  13   1        0.30        8.18      9.39 o 
   6  13   1      462.85      432.34     29.79 o 
   7  13   1       59.58       69.68     12.08 o 
   8  13   1       66.34       53.35     12.30 o 
   9  13   1        5.43        2.98     10.36 o 
   0  14   1        3.61       32.33     16.08 o 
   1  14   1       14.28        5.97     10.72 o 
   2  14   1      103.74      146.66     15.06 o 
   3  14   1       17.32       20.93     11.26 o 
   4  14   1       54.10       59.83     12.76 o 
   5  14   1        0.45        0.00     12.71 o 
   0   0   2    49855.46    51895.76   1688.17 o 
   1   0   2     2454.18     2457.24     34.93 o 
   2   0   2        5.94        0.00      3.60 o 
   3   0   2    14743.37    14559.90    194.88 o 
   4   0   2    36774.30    38290.18    469.26 o 
   5   0   2       93.97       78.86      4.58 o 
   6   0   2    20259.29    22120.28    274.22 o 
   7   0   2      653.21      569.61     12.31 o 
   8   0   2     2703.81     3022.05     48.09 o 
   9   0   2     9643.50    10118.56    130.63 o 
  10   0   2      514.44      558.40     14.31 o 
  11   0   2      334.39      331.07     14.50 o 
  12   0   2     2143.24     2426.07     39.89 o 
  13   0   2       57.11       48.80      6.57 o 
  14   0   2       52.11       68.17      8.65 o 
  15   0   2       64.02       63.95      9.09 o 
  16   0   2      465.98      405.69     20.53 o 
  17   0   2      419.46      440.69     22.00 o 
  18   0   2      677.85      599.02     28.41 o 
  19   0   2       59.73       80.31     16.71 o 
  20   0   2       40.72       13.21     11.90 o 
  21   0   2       17.15        9.40     13.23 o 
  22   0   2       43.20       47.78     15.99 o 
   1   1   2      266.04      197.09      4.67 o 
   2   1   2     1250.67     1252.73     13.59 o 
   3   1   2        4.21        1.78      1.42 o 
   4   1   2     6419.57     6778.14     60.95 o 
   5   1   2    61638.63    65304.04    564.95 o 
   6   1   2      333.71      301.07      5.59 o 
   7   1   2     1185.39     1125.94     13.00 o 
   8   1   2       58.97       64.36      3.35 o 
   9   1   2      851.17      952.66     12.24 o 
  10   1   2     3616.99     4221.77     40.45 o 
  11   1   2      993.48     1028.34     13.67 o 
  12   1   2       29.43       34.66      4.17 o 
  13   1   2      332.73      324.08      8.87 o 
  14   1   2      144.05      139.66      7.63 o 
  15   1   2       18.25       15.86      5.15 o 
  16   1   2       14.67       24.98      6.14 o 
  17   1   2        1.46        0.00      5.87 o 
  18   1   2      272.67      237.30     12.65 o 
  19   1   2      129.73      140.46     10.88 o 
  20   1   2      577.96      522.97     20.10 o 
  21   1   2      104.17       95.31     12.21 o 
  22   1   2       46.99       65.76     12.05 o 
   0   2   2    23806.34    24930.32    330.76 o 
   1   2   2      220.38      211.09      4.23 o 
   2   2   2      919.23     1044.32     10.93 o 
   3   2   2       43.01       36.76      2.16 o 
   4   2   2     2520.38     2225.61     21.34 o 
   5   2   2    13691.46    13786.48    113.99 o 
   6   2   2        2.55        1.18      2.06 o 
   7   2   2       10.79        2.12      2.11 o 
   8   2   2      473.36      551.81      8.41 o 
   9   2   2     1024.04      893.58     11.40 o 
  10   2   2     2774.41     2877.51     28.20 o 
  11   2   2      253.28      266.41      7.89 o 
  12   2   2      139.68      127.22      5.53 o 
  13   2   2       59.16       80.16      6.23 o 
  14   2   2      155.78      140.64      7.34 o 
  15   2   2      252.61      232.53      9.63 o 
  16   2   2      235.36      275.50     11.63 o 
  17   2   2       72.16       81.13      8.53 o 
  18   2   2       18.57       10.60      8.31 o 
  19   2   2       60.26       58.97      8.89 o 
  20   2   2       19.04       37.06      9.56 o 
  21   2   2       52.08       69.85     11.10 o 
  22   2   2        0.56        1.26     14.07 o 
   1   3   2     1083.25     1069.19     12.19 o 
   2   3   2      115.83      155.06      4.18 o 
   3   3   2      465.83      525.18      7.34 o 
   4   3   2     5179.26     5556.44     48.02 o 
   5   3   2      341.58      371.11      6.30 o 
   6   3   2     3014.92     3151.08     29.32 o 
   7   3   2      139.79      163.08      4.90 o 
   8   3   2     6533.15     6840.94     59.86 o 
   9   3   2     3920.73     3897.78     36.52 o 
  10   3   2       70.87       77.29      4.23 o 
  11   3   2        6.99        6.09      3.12 o 
  12   3   2        4.75        2.11      3.36 o 
  13   3   2       37.10       40.67      4.75 o 
  14   3   2      303.27      312.67     11.60 o 
  15   3   2      165.63      160.60      8.67 o 
  16   3   2      109.20      106.69      8.40 o 
  17   3   2       18.44        9.60      6.79 o 
  18   3   2       54.25       56.08     10.21 o 
  19   3   2       20.90       18.71      7.87 o 
  20   3   2       16.31       34.94     13.39 o 
  21   3   2       35.46       24.48     10.08 o 
  22   3   2        4.55        7.27     10.25 o 
   0   4   2     5414.20     5835.79     71.11 o 
   1   4   2     3520.18     3525.01     31.72 o 
   2   4   2     2507.65     2732.73     25.43 o 
   3   4   2      840.97      967.95     11.28 o 
   4   4   2     8950.59     9524.43     83.11 o 
   5   4   2     5014.91     5265.78     46.60 o 
   6   4   2     1806.57     1889.32     19.63 o 
   7   4   2        0.84        0.00      2.74 o 
   8   4   2     3851.49     4015.04     38.80 o 
   9   4   2     7853.83     7868.64     69.09 o 
  10   4   2     2009.77     2079.84     22.59 o 
  11   4   2     1725.27     1724.22     19.94 o 
  12   4   2      197.78      170.42      6.86 o 
  13   4   2       75.95       68.81      5.94 o 
  14   4   2        8.44       13.12      5.08 o 
  15   4   2       39.23       46.82      6.78 o 
  16   4   2      121.29      137.96     10.38 o 
  17   4   2       41.92       46.97      9.00 o 
  18   4   2      140.32      177.35     13.35 o 
  19   4   2       98.14       91.49     10.05 o 
  20   4   2       85.70       77.68     10.95 o 
  21   4   2        0.05        0.43     10.34 o 
  22   4   2        0.05        4.62     10.53 o 
   1   5   2    13316.12    14157.25    118.02 o 
   2   5   2     2004.60     2275.04     22.36 o 
   3   5   2     2669.39     2510.06     24.45 o 
   4   5   2        0.07        0.00      2.93 o 
   5   5   2      147.73      123.53      4.63 o 
   6   5   2     1944.91     1754.61     19.05 o 
   7   5   2       57.87       89.40      4.76 o 
   8   5   2     1488.25     1563.40     18.17 o 
   9   5   2      458.69      467.70      9.81 o 
  10   5   2      720.97      658.16     10.92 o 
  11   5   2       32.81       28.58      4.22 o 
  12   5   2        8.47       10.38      4.12 o 
  13   5   2      895.93      854.36     14.93 o 
  14   5   2      138.28      139.20      8.09 o 
  15   5   2        0.01        5.65      6.04 o 
  16   5   2      363.30      357.83     13.62 o 
  17   5   2       44.37       58.63      8.25 o 
  18   5   2      151.42      141.58     17.84 o 
  19   5   2       33.75       37.62     10.70 o 
  20   5   2       24.72       30.58      9.70 o 
  21   5   2        0.02       17.71     12.86 o 
   0   6   2     1440.09     1817.75     27.29 o 
   1   6   2     1361.19     1448.66     16.25 o 
   2   6   2       33.81       15.78      3.01 o 
   3   6   2      567.07      507.82     10.14 o 
   4   6   2      112.87      153.72      5.52 o 
   5   6   2      181.72      207.12      6.16 o 
   6   6   2     2020.85     2200.99     23.32 o 
   7   6   2        1.18        2.46      3.06 o 
   8   6   2       60.23       45.07      4.67 o 
   9   6   2      100.50       78.19      5.03 o 
  10   6   2        0.03        0.68      3.54 o 
  11   6   2        2.87        6.70      3.91 o 
  12   6   2      520.32      484.81     11.36 o 
  13   6   2       30.83       33.37      5.52 o 
  14   6   2      420.62      447.23     13.29 o 
  15   6   2       26.84       22.22      7.17 o 
  16   6   2       83.22       67.84      9.29 o 
  17   6   2       66.61       80.25      9.80 o 
  18   6   2       36.13       44.58      9.41 o 
  19   6   2        7.18        1.24      9.00 o 
  20   6   2        0.08        0.96      9.38 o 
   1   7   2     1484.19     1537.65     17.71 o 
   2   7   2      931.62     1023.75     15.31 o 
   3   7   2       35.22       37.23      3.77 o 
   4   7   2       66.13       59.94      4.31 o 
   5   7   2      340.30      415.04      8.71 o 
   6   7   2        0.01        3.93      3.60 o 
   7   7   2      358.44      288.78      8.79 o 
   8   7   2      477.77      514.57     13.45 o 
   9   7   2       76.55       70.16      5.49 o 
  10   7   2      255.55      271.27      9.87 o 
  11   7   2        0.32        8.01      4.34 o 
  12   7   2        3.19        3.11      5.04 o 
  13   7   2      348.96      321.00     11.97 o 
  14   7   2      860.50      845.06     18.12 o 
  15   7   2       22.48       30.20      7.70 o 
  16   7   2       81.98       78.75      9.22 o 
  17   7   2        5.29        0.38      8.11 o 
  18   7   2        2.58        0.00      8.80 o 
  19   7   2       25.98        7.33     10.45 o 
  20   7   2       17.42       25.93     11.77 o 
   0   8   2     2542.81     2185.51     33.69 o 
   1   8   2      887.11      806.32     12.94 o 
   2   8   2     1056.22     1032.96     14.93 o 
   3   8   2       48.62       62.14      5.89 o 
   4   8   2      415.61      439.66      9.99 o 
   5   8   2        7.21        4.75      4.04 o 
   6   8   2      404.54      432.13     10.29 o 
   7   8   2        5.74        0.92      4.19 o 
   8   8   2      295.23      283.51      9.48 o 
   9   8   2      162.75      147.87      7.57 o 
  10   8   2      128.03      145.21      7.49 o 
  11   8   2       75.24       59.91      6.39 o 
  12   8   2     1196.19     1090.75     23.47 o 
  13   8   2       42.26       41.59      7.05 o 
  14   8   2        1.86        0.00      6.63 o 
  15   8   2        2.71       24.29      7.84 o 
  16   8   2       45.01       68.03      9.85 o 
  17   8   2        4.64       12.49      8.52 o 
  18   8   2        9.34        7.95     10.03 o 
  19   8   2        9.10       21.89     12.01 o 
   1   9   2       90.16       83.30      7.53 o 
   2   9   2      454.88      463.52     12.73 o 
   3   9   2      355.93      359.45     12.93 o 
   4   9   2      911.09      861.40     16.91 o 
   5   9   2      152.06      175.83      9.09 o 
   6   9   2     1015.37      971.00     18.05 o 
   7   9   2      138.36      145.99      9.04 o 
   8   9   2       39.85       43.65      6.72 o 
   9   9   2       73.98       78.20      7.61 o 
  10   9   2       88.02      101.40      8.26 o 
  11   9   2        1.27       14.20      6.95 o 
  12   9   2      211.54      226.62     11.67 o 
  13   9   2        1.90        1.41      8.98 o 
  14   9   2       11.14       12.34      8.74 o 
  15   9   2        0.73        0.00      9.96 o 
  16   9   2       12.20        9.10      9.83 o 
  17   9   2       16.68       18.21     10.78 o 
   0  10   2     3114.78     3217.91     63.69 o 
   1  10   2      390.59      397.82     13.72 o 
   2  10   2      705.76      750.44     18.45 o 
   3  10   2        4.44        6.44      6.38 o 
   4  10   2      194.42      278.71     11.98 o 
   5  10   2       10.86        0.00      6.28 o 
   6  10   2       45.28       45.05      7.35 o 
   7  10   2       47.66       73.41      8.63 o 
   8  10   2        2.94        0.00      6.32 o 
   9  10   2      108.24      111.85      9.42 o 
  10  10   2      476.56      474.56     14.94 o 
  11  10   2       11.38       14.93      7.24 o 
  12  10   2      230.76      256.06     13.02 o 
  13  10   2       10.52        0.00      9.45 o 
  14  10   2       13.59        5.54     10.33 o 
  15  10   2       40.74       49.47     20.69 o 
  16  10   2       61.40       74.35     17.08 o 
   1  11   2        5.12        2.65      8.05 o 
   2  11   2     1840.32     1915.47     37.66 o 
   3  11   2       15.05       35.16      9.11 o 
   4  11   2      163.65      176.64     13.31 o 
   5  11   2      377.50      441.23     18.88 o 
   6  11   2      427.94      497.43     19.80 o 
   7  11   2       15.74       20.48      8.42 o 
   8  11   2      161.20      171.58     12.72 o 
   9  11   2       73.19       91.35     10.67 o 
  10  11   2       37.47       54.39     10.72 o 
  11  11   2       15.39        2.37      9.08 o 
  12  11   2        4.76        9.28      9.37 o 
  13  11   2        7.05       10.06     11.02 o 
  14  11   2       37.57       38.18     14.60 o 
   0  12   2       93.95       76.10     16.78 o 
   1  12   2       44.17       27.22      9.55 o 
   2  12   2        0.08        0.00      8.77 o 
   3  12   2        0.25        3.76      9.88 o 
   4  12   2      138.18      142.28     12.91 o 
   5  12   2      158.30      138.43     12.55 o 
   6  12   2        1.78        0.00      8.65 o 
   7  12   2       12.77       10.80     11.18 o 
   8  12   2       18.75        6.29      9.57 o 
   9  12   2       12.97        9.77      9.30 o 
  10  12   2       51.09       32.47     10.83 o 
  11  12   2        4.76        0.00      9.83 o 
  12  12   2        1.46       15.57     11.75 o 
   1  13   2        4.75       11.64      9.72 o 
   2  13   2       98.37      118.68     13.15 o 
   3  13   2      205.44      233.82     16.42 o 
   4  13   2       10.79       17.42     12.25 o 
   5  13   2        1.12        3.00      9.60 o 
   6  13   2        0.65        0.00     11.15 o 
   7  13   2        3.51        3.50      9.90 o 
   8  13   2        1.22        8.50     12.74 o 
   9  13   2        7.05        5.36     10.31 o 
   0  14   2       31.86       23.92     15.82 o 
   1  14   2       19.16       21.00     10.69 o 
   2  14   2        5.61        1.36     10.42 o 
   3  14   2        5.94        8.17     11.05 o 
   4  14   2       15.90       11.78     10.61 o 
   5  14   2        6.72        0.00     10.47 o 
   1   1   3      404.63      363.87      5.19 o 
   2   1   3     3823.90     4209.48     39.79 o 
   3   1   3     1144.22     1064.88     11.16 o 
   4   1   3     7469.47     7572.11     68.11 o 
   5   1   3     5312.40     5369.76     47.78 o 
   6   1   3     1820.26     1844.00     18.83 o 
   7   1   3     3412.91     3630.79     34.18 o 
   8   1   3        3.80       10.40      2.33 o 
   9   1   3      386.25      404.99      7.45 o 
  10   1   3      118.14       96.89      4.37 o 
  11   1   3      981.79      891.80     12.47 o 
  12   1   3        4.77       10.59      3.56 o 
  13   1   3      126.62      138.01      6.46 o 
  14   1   3      224.53      201.85      8.27 o 
  15   1   3       17.24       28.59      5.80 o 
  16   1   3       23.16       11.61      6.23 o 
  17   1   3       55.29       58.00      8.23 o 
  18   1   3       27.39       33.35      7.95 o 
  19   1   3        4.53        3.97      7.23 o 
  20   1   3       52.23       44.78      9.00 o 
  21   1   3      125.97      172.28     13.28 o 
  22   1   3        0.07        9.99     10.33 o 
   0   2   3    18622.26    19110.00    254.89 o 
   1   2   3    37226.33    39857.54    389.54 o 
   2   2   3     4036.64     3973.84     35.51 o 
   3   2   3    35388.32    37830.59    306.77 o 
   4   2   3     4091.02     3961.36     34.80 o 
   5   2   3        0.33        1.54      2.02 o 
   6   2   3     9038.55     9393.34     79.21 o 
   7   2   3       77.85       92.74      3.55 o 
   8   2   3     2384.43     2340.87     23.09 o 
   9   2   3     7539.84     7768.15     67.40 o 
  10   2   3      185.83      204.85      6.17 o 
  11   2   3      437.06      428.12      8.78 o 
  12   2   3       71.28       67.87      4.95 o 
  13   2   3      144.40      128.98      6.38 o 
  14   2   3      184.94      198.70      8.24 o 
  15   2   3      116.00      109.38      9.75 o 
  16   2   3      369.91      369.22     14.11 o 
  17   2   3      240.27      227.94     11.87 o 
  18   2   3        1.62        0.00      6.73 o 
  19   2   3        4.03       10.55      7.67 o 
  20   2   3       13.50       22.57      8.31 o 
  21   2   3       48.84       36.65      9.76 o 
  22   2   3       38.28       33.53     10.73 o 
   1   3   3      817.14      762.97     10.38 o 
   2   3   3     2679.24     2516.94     24.02 o 
   3   3   3     1452.34     1392.69     14.94 o 
   4   3   3     2848.67     3419.87     30.94 o 
   5   3   3      704.51      579.22      8.11 o 
   6   3   3     2054.84     2033.82     20.40 o 
   7   3   3      711.74      710.78     10.03 o 
   8   3   3       30.41       60.39      3.68 o 
   9   3   3     1697.40     1576.08     17.63 o 
  10   3   3      576.81      496.51      9.03 o 
  11   3   3      187.08      208.46      7.87 o 
  12   3   3      409.32      400.79      9.89 o 
  13   3   3       55.52       54.42      5.25 o 
  14   3   3      114.13      114.17      7.58 o 
  15   3   3       23.67       19.49      5.89 o 
  16   3   3      249.64      255.17     12.50 o 
  17   3   3       21.87       24.01      7.37 o 
  18   3   3       18.90        7.33      7.25 o 
  19   3   3       25.32       29.83      8.22 o 
  20   3   3       49.42       36.62      9.02 o 
  21   3   3       17.21       38.31      9.81 o 
  22   3   3        2.03       10.35     10.63 o 
   0   4   3    40612.59    41230.09    507.56 o 
   1   4   3     2186.74     1876.89     20.14 o 
   2   4   3    12771.60    13585.28    120.63 o 
   3   4   3     4229.30     4484.50     41.29 o 
   4   4   3      125.72      111.15      3.91 o 
   5   4   3      129.26      158.94      5.47 o 
   6   4   3      252.60      272.04      6.18 o 
   7   4   3      508.94      508.33      8.42 o 
   8   4   3      242.92      232.57      6.27 o 
   9   4   3       10.80        7.63      3.13 o 
  10   4   3      105.78      128.60      5.47 o 
  11   4   3        0.45        0.00      4.23 o 
  12   4   3       38.37       34.95      4.51 o 
  13   4   3        7.52        6.62      4.41 o 
  14   4   3      734.67      706.33     15.44 o 
  15   4   3      350.34      335.27     12.69 o 
  16   4   3      589.27      584.49     16.46 o 
  17   4   3      136.93      112.26     10.03 o 
  18   4   3        1.70        7.72      7.59 o 
  19   4   3      195.33      227.89     13.27 o 
  20   4   3        2.87        2.55      8.14 o 
  21   4   3       32.81       28.01      9.93 o 
   1   5   3      884.70      879.93     10.78 o 
   2   5   3     1379.44     1464.14     16.48 o 
   3   5   3      679.02      691.15     10.16 o 
   4   5   3     9677.74    10253.07     93.26 o 
   5   5   3      152.18      183.22      6.74 o 
   6   5   3     2162.00     2292.94     23.54 o 
   7   5   3      244.83      275.86      7.14 o 
   8   5   3        9.66        8.84      3.16 o 
   9   5   3       58.66       54.76      4.23 o 
  10   5   3       93.78      102.86      5.39 o 
  11   5   3      163.29      143.27      6.62 o 
  12   5   3      460.05      454.28     10.55 o 
  13   5   3      192.22      173.30      8.31 o 
  14   5   3      576.46      584.30     15.69 o 
  15   5   3       65.60       71.14      7.39 o 
  16   5   3      534.10      497.46     15.72 o 
  17   5   3        3.36        0.00      6.90 o 
  18   5   3      194.25      212.23     13.60 o 
  19   5   3       28.54       16.67      8.97 o 
  20   5   3      198.97      207.68     15.42 o 
  21   5   3        4.27        1.29     12.28 o 
   0   6   3      112.58      130.20     11.00 o 
   1   6   3     1211.22     1104.62     13.30 o 
   2   6   3      967.85      952.23     12.07 o 
   3   6   3      366.96      359.71     10.17 o 
   4   6   3     5242.51     5255.66     47.64 o 
   5   6   3        4.91        0.23      2.82 o 
   6   6   3       28.41       56.34      4.73 o 
   7   6   3      901.07      887.20     13.50 o 
   8   6   3      422.25      404.35      8.89 o 
   9   6   3      214.21      236.12      7.39 o 
  10   6   3      121.76      166.83      6.70 o 
  11   6   3        0.29        0.00      4.06 o 
  12   6   3      411.16      442.69     12.51 o 
  13   6   3      589.33      531.67     14.30 o 
  14   6   3       47.52       57.81      7.47 o 
  15   6   3      202.00      171.71     10.73 o 
  16   6   3      441.75      434.22     16.00 o 
  17   6   3      136.21      160.70     11.81 o 
  18   6   3       21.58       22.55      8.71 o 
  19   6   3       34.66       28.53      9.12 o 
  20   6   3        1.37        0.00      9.11 o 
   1   7   3     2329.07     2626.94     26.66 o 
   2   7   3     2998.74     3028.83     29.96 o 
   3   7   3     1251.27     1361.68     18.10 o 
   4   7   3      335.59      266.38      7.58 o 
   5   7   3      315.74      352.83      8.70 o 
   6   7   3      685.87      659.57     11.57 o 
   7   7   3      613.37      549.45     11.01 o 
   8   7   3        9.69       17.26      4.29 o 
   9   7   3       27.72       42.65      4.96 o 
  10   7   3      322.16      324.41      9.97 o 
  11   7   3      131.54      126.63      7.29 o 
  12   7   3       77.18       72.64      6.54 o 
  13   7   3      725.61      745.72     16.05 o 
  14   7   3      238.89      275.11     12.28 o 
  15   7   3      151.80      175.98     10.69 o 
  16   7   3       38.63       46.80      8.59 o 
  17   7   3       25.37       41.02     10.99 o 
  18   7   3        2.51       12.60      9.07 o 
  19   7   3        1.16        6.33      9.71 o 
   0   8   3     3102.66     3282.44     55.64 o 
   1   8   3     3416.00     3335.70     39.77 o 
   2   8   3        6.93       14.08      4.64 o 
   3   8   3      509.90      557.95     12.89 o 
   4   8   3      209.22      182.25      8.68 o 
   5   8   3      223.62      235.18     10.57 o 
   6   8   3      114.50      100.24      6.44 o 
   7   8   3     1265.09     1292.10     19.42 o 
   8   8   3       75.30       64.66      6.02 o 
   9   8   3      135.73      158.91      7.86 o 
  10   8   3       59.07       43.02      6.00 o 
  11   8   3      257.12      236.15     10.11 o 
  12   8   3      279.30      289.89     13.89 o 
  13   8   3      152.91      139.22      9.02 o 
  14   8   3       13.38        2.90      9.11 o 
  15   8   3      314.24      335.83     18.22 o 
  16   8   3        2.76        0.00     10.68 o 
  17   8   3      121.19      138.96     15.61 o 
  18   8   3        1.31       10.46     10.42 o 
   1   9   3        0.00        2.57      5.34 o 
   2   9   3       98.53       74.35      6.89 o 
   3   9   3       75.40       91.64      7.30 o 
   4   9   3      139.34      181.11     10.75 o 
   5   9   3       76.18       74.30      7.70 o 
   6   9   3        3.30       10.32      5.39 o 
   7   9   3        3.25        4.69      5.34 o 
   8   9   3       46.24       42.71      8.70 o 
   9   9   3       67.37       73.50     10.41 o 
  10   9   3      126.74      139.17      9.23 o 
  11   9   3      156.39      136.26      9.82 o 
  12   9   3       10.54       12.74      7.06 o 
  13   9   3      111.71      100.33     12.86 o 
  14   9   3        9.45        1.84      9.59 o 
  15   9   3       58.59       75.63     11.21 o 
  16   9   3        0.85        0.00     10.26 o 
  17   9   3       28.59       15.63     11.32 o 
   0  10   3     1392.92     1321.46     31.58 o 
   1  10   3      474.40      476.79     14.08 o 
   2  10   3      481.70      498.56     15.17 o 
   3  10   3       66.30       65.12      8.02 o 
   4  10   3      200.08      181.46     10.42 o 
   5  10   3      934.09      929.72     19.53 o 
   6  10   3      174.73      186.61     11.03 o 
   7  10   3      331.81      332.42     13.14 o 
   8  10   3        6.42        3.08      6.60 o 
   9  10   3       36.91       31.51      7.43 o 
  10  10   3      171.83      140.16     10.32 o 
  11  10   3      113.90      112.32     12.71 o 
  12  10   3        7.13        9.96      7.68 o 
  13  10   3       68.53       54.46     10.28 o 
  14  10   3       35.74       38.98     10.37 o 
  15  10   3        2.30        8.37      9.96 o 
  16  10   3       24.91       28.88     12.46 o 
   1  11   3        3.55        0.00      7.38 o 
   2  11   3     1071.53      996.17     30.75 o 
   3  11   3      427.75      386.57     17.81 o 
   4  11   3      246.87      238.53     14.91 o 
   5  11   3      104.57      107.16     10.73 o 
   6  11   3       57.36       62.50      9.70 o 
   7  11   3       37.17       22.71      8.21 o 
   8  11   3       11.66        1.88      7.51 o 
   9  11   3       43.35       46.99     11.49 o 
  10  11   3       67.15       80.69      9.97 o 
  11  11   3       59.93       44.88     10.00 o 
  12  11   3       56.42       47.40     12.97 o 
  13  11   3       48.43       54.07     14.88 o 
  14  11   3        5.06        5.67     13.00 o 
   0  12   3      561.24      652.58     33.32 o 
   1  12   3       17.51       15.13      9.30 o 
   2  12   3       12.54        4.98     10.16 o 
   3  12   3      213.95      232.01     21.76 o 
   4  12   3      170.64      195.61     14.55 o 
   5  12   3        7.49       29.37      9.39 o 
   6  12   3        2.02        3.40      8.82 o 
   7  12   3      111.42      131.85     13.07 o 
   8  12   3       93.41       80.83     11.79 o 
   9  12   3       61.00       55.37     11.28 o 
  10  12   3       25.75       35.75     11.60 o 
  11  12   3        5.13       27.18     15.49 o 
  12  12   3       80.29      102.97     15.01 o 
   1  13   3       73.65       69.82     12.59 o 
   2  13   3       44.27       55.73     11.58 o 
   3  13   3       33.82       52.44     11.57 o 
   4  13   3      121.13      123.48     13.87 o 
   5  13   3       22.38        1.40      9.45 o 
   6  13   3       27.51       43.28     13.42 o 
   7  13   3       33.73       20.61     10.35 o 
   8  13   3       10.27       19.66     10.41 o 
   9  13   3        9.61       10.97     10.22 o 
   0  14   3        0.04        8.50     14.74 o 
   1  14   3       70.79       90.79     13.47 o 
   2  14   3       72.67       58.83     12.51 o 
   3  14   3        7.04        7.39     10.56 o 
   4  14   3        3.01       13.43     13.04 o 
   0   0   4    14064.86    15878.85    259.55 o 
   1   0   4     2286.61     1938.04     25.06 o 
   2   0   4    27780.51    28894.81    354.87 o 
   3   0   4     8837.25     9830.57    123.54 o 
   4   0   4    65453.04    67971.82    830.85 o 
   5   0   4      197.50      160.40      7.42 o 
   6   0   4     2807.30     2825.65     39.97 o 
   7   0   4     2188.52     1983.66     30.24 o 
   8   0   4     5404.38     5470.74     73.78 o 
   9   0   4     4597.71     4567.11     63.41 o 
  10   0   4     1798.58     1762.04     29.57 o 
  11   0   4       27.42       16.06      4.84 o 
  12   0   4      287.76      312.01     11.92 o 
  13   0   4      763.34      759.22     18.32 o 
  14   0   4     1441.12     1488.37     34.42 o 
  15   0   4        7.37       17.71      8.31 o 
  16   0   4        0.51        1.03      8.20 o 
  17   0   4       45.63       59.45     11.47 o 
  18   0   4      341.11      299.81     19.89 o 
  19   0   4       76.70      106.46     14.51 o 
  20   0   4        0.32        0.00     10.47 o 
  21   0   4      122.93      130.38     16.89 o 
  22   0   4       39.38       30.14     15.33 o 
   1   1   4     5243.08     5617.76     48.86 o 
   2   1   4    32743.06    34611.61    289.99 o 
   3   1   4     2727.64     2857.95     26.49 o 
   4   1   4     2462.06     2364.30     22.66 o 
   5   1   4     3357.20     3533.56     35.06 o 
   6   1   4     2953.51     2903.59     27.87 o 
   7   1   4     4931.90     4909.31     45.00 o 
   8   1   4       35.47       33.72      2.87 o 
   9   1   4       17.52        7.88      2.36 o 
  10   1   4        1.67        1.38      2.99 o 
  11   1   4      550.62      552.32     10.37 o 
  12   1   4       14.20       24.38      3.94 o 
  13   1   4       60.09       91.85      6.00 o 
  14   1   4      434.15      377.21     11.36 o 
  15   1   4      619.60      584.52     20.67 o 
  16   1   4       15.96       14.81      6.50 o 
  17   1   4      111.34      140.30     10.15 o 
  18   1   4      582.21      508.39     17.55 o 
  19   1   4      442.00      452.01     17.37 o 
  20   1   4       23.22       26.17      8.76 o 
  21   1   4       25.13       26.55      8.91 o 
  22   1   4       14.12       34.18     10.41 o 
   0   2   4     2867.92     3456.74     46.22 o 
   1   2   4     3456.94     3839.86     38.97 o 
   2   2   4      540.94      490.82      8.09 o 
   3   2   4     1491.65     1341.15     13.62 o 
   4   2   4      118.36      114.72      5.97 o 
   5   2   4      626.55      694.12      9.08 o 
   6   2   4      250.56      297.68      6.15 o 
   7   2   4     1335.96     1307.80     14.40 o 
   8   2   4       58.26       33.22      2.83 o 
   9   2   4      792.40      669.53     12.41 o 
  10   2   4      356.41      339.58      9.28 o 
  11   2   4      491.61      487.39     10.09 o 
  12   2   4       16.36       13.82      3.93 o 
  13   2   4       10.33       20.26      4.53 o 
  14   2   4      198.15      202.00      8.92 o 
  15   2   4       33.99       32.93      6.72 o 
  16   2   4       60.29       62.66      8.09 o 
  17   2   4        1.16        9.92      6.80 o 
  18   2   4       15.08       26.85      7.80 o 
  19   2   4        3.22        2.43      7.51 o 
  20   2   4        5.65        6.71      7.86 o 
  21   2   4       32.34       34.70      9.42 o 
  22   2   4       10.18       15.12      9.81 o 
   1   3   4    11451.60    12265.38    118.05 o 
   2   3   4        6.14       35.96      2.70 o 
   3   3   4     1757.89     1794.15     18.47 o 
   4   3   4      139.56      192.40      4.63 o 
   5   3   4     2530.32     2662.09     25.26 o 
   6   3   4       69.52       73.29      4.45 o 
   7   3   4     1262.32     1242.56     14.29 o 
   8   3   4      294.86      315.44      6.70 o 
   9   3   4      561.80      477.95      8.40 o 
  10   3   4     2024.57     1872.01     20.45 o 
  11   3   4     1500.86     1348.51     17.31 o 
  12   3   4     1602.13     1495.98     27.27 o 
  13   3   4      507.72      505.80     12.88 o 
  14   3   4      692.90      591.56     13.83 o 
  15   3   4      345.02      330.73     12.58 o 
  16   3   4        3.88        4.17      6.43 o 
  17   3   4        7.83       13.25      7.15 o 
  18   3   4       11.40       16.31      7.63 o 
  19   3   4        0.00        9.14      7.86 o 
  20   3   4       20.34       14.67      8.23 o 
  21   3   4      136.18      165.28     13.00 o 
  22   3   4       32.72       38.98     10.78 o 
   0   4   4        1.17        0.00      4.42 o 
   1   4   4     4656.00     4585.78     45.69 o 
   2   4   4     2994.42     3180.86     31.70 o 
   3   4   4      670.97      751.38     10.07 o 
   4   4   4      875.09      725.44      9.55 o 
   5   4   4     4789.40     4542.59     41.02 o 
   6   4   4      239.50      223.84      5.70 o 
   7   4   4     1979.80     2018.73     21.17 o 
   8   4   4        5.11        0.67      2.72 o 
   9   4   4       47.01       41.79      3.82 o 
  10   4   4       70.08       58.49      4.30 o 
  11   4   4       49.59       37.90      4.57 o 
  12   4   4      115.40       96.14      6.14 o 
  13   4   4      874.06      849.24     16.03 o 
  14   4   4      745.10      677.84     14.82 o 
  15   4   4      432.93      446.80     14.55 o 
  16   4   4       57.83       66.19      8.44 o 
  17   4   4       81.21       78.91      9.28 o 
  18   4   4      104.45       96.39      9.82 o 
  19   4   4      144.59      158.76     11.85 o 
  20   4   4       21.29       25.67      8.93 o 
  21   4   4       59.75       51.34     11.43 o 
   1   5   4       22.48       24.17      3.06 o 
   2   5   4       87.16      125.45      4.37 o 
   3   5   4       44.91       32.60      4.11 o 
   4   5   4       44.93       25.80      3.59 o 
   5   5   4     2937.64     3270.18     31.31 o 
   6   5   4      735.80      702.40     10.29 o 
   7   5   4     1324.88     1122.09     14.20 o 
   8   5   4      249.95      264.10      7.40 o 
   9   5   4       93.24       99.16      7.10 o 
  10   5   4       66.12       85.36      5.03 o 
  11   5   4      164.33      185.58      7.27 o 
  12   5   4        1.02        1.22      4.05 o 
  13   5   4      909.11      817.17     16.23 o 
  14   5   4      187.13      184.38      9.47 o 
  15   5   4      185.26      215.78     10.42 o 
  16   5   4      192.45      221.27     13.71 o 
  17   5   4        1.89        0.00      9.73 o 
  18   5   4       16.63       15.97      9.72 o 
  19   5   4      172.24      197.88     15.53 o 
  20   5   4        0.20        0.00     11.01 o 
  21   5   4       11.30        9.86     11.18 o 
   0   6   4       78.84       68.48      6.11 o 
   1   6   4      127.43       88.32      4.15 o 
   2   6   4      108.88      116.94      4.75 o 
   3   6   4        0.11       13.04      3.18 o 
   4   6   4       50.12       62.35      4.22 o 
   5   6   4      268.97      270.75      8.20 o 
   6   6   4      377.78      398.78      8.58 o 
   7   6   4       14.55       19.48      3.58 o 
   8   6   4      125.90      108.87      5.90 o 
   9   6   4      397.73      373.13      9.37 o 
  10   6   4      134.22      130.86      6.58 o 
  11   6   4      224.07      230.37      8.95 o 
  12   6   4      156.76      153.36      7.70 o 
  13   6   4       89.37      100.26      7.84 o 
  14   6   4      375.59      408.93     14.04 o 
  15   6   4        9.41       14.50      6.71 o 
  16   6   4       91.65       92.35     11.02 o 
  17   6   4        8.34        0.00      7.73 o 
  18   6   4        3.19       17.15      8.59 o 
  19   6   4        1.78        3.82      8.49 o 
  20   6   4      108.33      138.31     13.05 o 
   1   7   4      177.15      210.80      6.94 o 
   2   7   4      107.52      121.85      5.43 o 
   3   7   4        1.42        0.00      3.31 o 
   4   7   4      926.22      912.28     13.76 o 
   5   7   4       18.75       14.55      3.88 o 
   6   7   4       49.04       38.65      4.56 o 
   7   7   4       32.46       28.42      4.50 o 
   8   7   4       58.97       51.64      5.01 o 
   9   7   4      930.59      903.73     15.18 o 
  10   7   4      328.22      327.61     10.74 o 
  11   7   4       55.99       70.17      6.26 o 
  12   7   4      283.36      277.67     10.47 o 
  13   7   4       11.63        1.99      5.98 o 
  14   7   4       14.70       13.44      6.72 o 
  15   7   4        6.23        3.83      6.72 o 
  16   7   4       51.97       72.19      9.90 o 
  17   7   4       13.68        3.37      8.05 o 
  18   7   4       13.64        7.27      9.05 o 
  19   7   4       51.79       66.41     10.95 o 
   0   8   4      365.33      418.05     23.41 o 
   1   8   4      300.02      331.49     10.94 o 
   2   8   4       55.39       30.72      5.75 o 
   3   8   4      160.56      161.35      8.35 o 
   4   8   4      317.39      291.04      9.72 o 
   5   8   4      274.74      221.24      9.54 o 
   6   8   4       69.82       80.06      6.46 o 
   7   8   4      177.09      165.06      8.26 o 
   8   8   4       83.09       66.77      8.19 o 
   9   8   4      164.63      149.09      8.35 o 
  10   8   4       27.49       38.74      6.23 o 
  11   8   4      181.54      185.08      9.38 o 
  12   8   4      117.43      108.67      8.31 o 
  13   8   4        3.37        0.00      7.13 o 
  14   8   4        2.26        0.00      7.35 o 
  15   8   4      113.54      112.66     11.58 o 
  16   8   4       35.84       23.84     10.42 o 
  17   8   4       10.55        0.00     10.85 o 
  18   8   4        0.26       20.58     11.62 o 
   1   9   4      172.73      187.00      9.35 o 
   2   9   4      209.00      214.31      9.77 o 
   3   9   4       86.16       93.67      8.43 o 
   4   9   4      103.80       95.86      7.55 o 
   5   9   4        9.89        0.00      5.39 o 
   6   9   4      121.81      123.41      8.36 o 
   7   9   4      184.29      206.28     12.98 o 
   8   9   4      122.51      110.56      7.86 o 
   9   9   4       88.12       71.34      7.31 o 
  10   9   4      453.88      443.51     14.04 o 
  11   9   4      209.75      234.66     11.87 o 
  12   9   4      122.36      132.41     10.52 o 
  13   9   4       47.22       35.47      9.10 o 
  14   9   4       11.72       26.34      9.72 o 
  15   9   4        3.09       16.99      9.36 o 
  16   9   4       17.60       32.96     11.27 o 
  17   9   4        0.16        6.28     14.17 o 
   0  10   4      715.40      677.27     23.26 o 
   1  10   4      475.06      434.24     13.73 o 
   2  10   4      120.82      136.47      8.97 o 
   3  10   4      238.46      266.24     11.48 o 
   4  10   4       10.72        9.52      6.41 o 
   5  10   4      380.23      425.59     17.20 o 
   6  10   4       83.66       63.96      8.21 o 
   7  10   4       26.07       41.22      7.82 o 
   8  10   4      167.50      136.31     10.08 o 
   9  10   4        2.19        3.91      7.27 o 
  10  10   4       88.06       82.72      9.24 o 
  11  10   4        2.70       11.34      7.91 o 
  12  10   4        2.54        2.59      8.08 o 
  13  10   4      137.92      174.13     13.18 o 
  14  10   4        1.17        4.44     14.77 o 
  15  10   4       93.85      124.00     13.47 o 
  16  10   4       64.54       93.37     13.90 o 
   1  11   4        2.16        4.83      7.36 o 
   2  11   4        7.31        6.66      7.05 o 
   3  11   4       39.09       31.21      7.61 o 
   4  11   4       39.50       57.08      8.28 o 
   5  11   4        0.02        2.39      8.49 o 
   6  11   4       93.53       74.95      8.89 o 
   7  11   4        0.01        8.41      7.26 o 
   8  11   4      100.45       96.83      9.89 o 
   9  11   4       13.13       24.27      8.29 o 
  10  11   4        0.47        0.00      8.16 o 
  11  11   4      162.11      169.90     13.81 o 
  12  11   4       55.40       64.41     11.17 o 
  13  11   4        6.77       10.48     10.64 o 
  14  11   4       23.20       19.76     12.52 o 
   0  12   4       76.80      105.67     21.05 o 
   1  12   4      149.24      171.15     13.69 o 
   2  12   4        2.03       17.34      9.40 o 
   3  12   4       31.15       29.04      9.82 o 
   4  12   4       37.34       54.42     10.63 o 
   5  12   4       52.24       70.22     10.84 o 
   6  12   4       12.30        4.07      8.99 o 
   7  12   4       12.38        2.06      9.26 o 
   8  12   4        6.07        0.00      8.95 o 
   9  12   4       18.31       19.81      9.34 o 
  10  12   4       38.97       35.31     11.66 o 
  11  12   4       23.67       54.09     12.17 o 
  12  12   4        0.31        5.30     11.00 o 
   1  13   4        2.99        0.00      9.19 o 
   2  13   4        0.39       18.57      9.99 o 
   3  13   4       41.73       66.80     11.66 o 
   4  13   4       16.26        0.00      9.41 o 
   5  13   4       12.80       18.43     10.30 o 
   6  13   4       15.32       12.09      9.97 o 
   7  13   4        2.42       12.81     10.19 o 
   8  13   4       19.48       17.83     10.75 o 
   9  13   4        3.49        3.94     10.66 o 
   0  14   4        7.26       24.90     15.05 o 
   1  14   4        4.35        7.95     10.70 o 
   2  14   4        3.30       15.75     10.74 o 
   3  14   4       26.91       24.82     14.55 o 
   1   1   5    16426.76    17266.51    141.46 o 
   2   1   5    17179.65    17201.59    141.11 o 
   3   1   5    37915.65    39337.64    329.71 o 
   4   1   5        1.20        4.51      2.10 o 
   5   1   5     6629.19     6827.11     60.43 o 
   6   1   5        0.32        2.53      2.16 o 
   7   1   5     2215.97     2069.03     21.40 o 
   8   1   5      574.13      544.16      8.47 o 
   9   1   5      275.73      258.29      7.14 o 
  10   1   5     3031.36     3083.50     32.76 o 
  11   1   5      771.99      785.23     12.62 o 
  12   1   5        3.60        9.01      4.16 o 
  13   1   5      329.21      325.78     10.91 o 
  14   1   5      349.43      358.62     11.41 o 
  15   1   5        4.90        0.55      5.40 o 
  16   1   5       79.17       77.47      8.45 o 
  17   1   5       31.99       29.39      7.30 o 
  18   1   5       43.44       39.20      8.21 o 
  19   1   5       19.03       33.62      8.29 o 
  20   1   5        5.53       23.89      8.65 o 
  21   1   5        5.01        0.00      8.21 o 
  22   1   5        0.85        1.58      8.55 o 
   0   2   5    21924.92    21734.47    251.30 o 
   1   2   5     6774.21     6358.17     54.05 o 
   2   2   5     1730.76     1810.31     17.54 o 
   3   2   5      424.34      391.65      7.03 o 
   4   2   5      159.37      195.38      5.41 o 
   5   2   5     2918.49     2928.84     28.09 o 
   6   2   5        0.25        3.05      2.08 o 
   7   2   5     1628.56     1663.83     18.29 o 
   8   2   5     1363.40     1482.15     16.74 o 
   9   2   5        2.56        0.00      2.58 o 
  10   2   5      211.49      216.01      6.95 o 
  11   2   5        2.03        0.00      3.40 o 
  12   2   5     2830.33     2814.83     33.11 o 
  13   2   5      492.13      440.31     11.47 o 
  14   2   5       70.29       66.35      6.68 o 
  15   2   5      133.82      140.88      9.04 o 
  16   2   5      184.45      183.77     10.87 o 
  17   2   5      194.73      178.10     11.66 o 
  18   2   5       24.27       42.59      8.13 o 
  19   2   5        0.68        0.00      7.22 o 
  20   2   5        1.89        0.00      7.80 o 
  21   2   5       70.31       62.70     11.60 o 
  22   2   5        0.07        0.00      8.70 o 
   1   3   5     4718.02     5419.92     52.73 o 
   2   3   5    21129.20    22523.65    190.61 o 
   3   3   5      277.45      284.65      5.44 o 
   4   3   5     6489.58     6811.23     58.70 o 
   5   3   5      405.12      372.69      6.60 o 
   6   3   5      494.82      413.42      7.13 o 
   7   3   5     2460.92     2420.16     26.69 o 
   8   3   5      563.14      524.63      8.56 o 
   9   3   5      131.19      126.14      4.79 o 
  10   3   5     2732.06     2711.74     28.74 o 
  11   3   5        9.09       12.19      3.61 o 
  12   3   5        8.75        5.59      4.28 o 
  13   3   5       19.92       24.69      4.96 o 
  14   3   5      573.08      541.49     14.01 o 
  15   3   5       61.14       53.31      7.09 o 
  16   3   5      286.15      259.02     12.66 o 
  17   3   5       36.89       36.41      8.09 o 
  18   3   5       37.24       39.55      8.54 o 
  19   3   5      159.53      145.18     11.45 o 
  20   3   5       81.30      120.08     11.08 o 
  21   3   5       69.31       90.95     11.17 o 
  22   3   5        0.23        3.22      9.30 o 
   0   4   5      130.40      108.78      9.64 o 
   1   4   5     2542.14     2369.28     26.08 o 
   2   4   5      850.81      819.53     13.83 o 
   3   4   5      339.12      349.78      6.69 o 
   4   4   5     4337.83     4652.37     43.34 o 
   5   4   5     3253.91     3038.98     29.03 o 
   6   4   5      162.26      166.60      5.18 o 
   7   4   5      299.84      298.97      6.82 o 
   8   4   5     1959.70     1785.84     20.38 o 
   9   4   5       33.48       33.65      3.68 o 
  10   4   5     1021.92     1036.57     15.24 o 
  11   4   5        0.33        0.83      3.52 o 
  12   4   5      298.16      304.85      9.82 o 
  13   4   5      143.04      123.08      7.35 o 
  14   4   5      308.65      320.38     12.04 o 
  15   4   5       41.01       44.36      7.39 o 
  16   4   5      502.47      458.21     21.89 o 
  17   4   5      282.17      271.59     14.56 o 
  18   4   5        0.14        9.44      7.60 o 
  19   4   5       54.03       57.37      9.39 o 
  20   4   5       73.79       78.31     11.30 o 
  21   4   5        2.71        0.00      8.95 o 
   1   5   5      121.19      125.31      5.68 o 
   2   5   5        0.94        2.33      2.76 o 
   3   5   5       98.95      107.46      4.33 o 
   4   5   5     6720.05     7344.32     66.36 o 
   5   5   5      513.53      523.85      8.53 o 
   6   5   5       47.99       44.29      3.94 o 
   7   5   5        2.12        1.22      2.85 o 
   8   5   5        6.39        0.00      3.03 o 
   9   5   5      498.72      464.00     13.25 o 
  10   5   5       30.20       39.32      4.23 o 
  11   5   5      207.14      209.18      7.64 o 
  12   5   5       96.22       83.28      7.02 o 
  13   5   5       16.06       18.09      5.27 o 
  14   5   5      606.88      604.12     16.84 o 
  15   5   5        3.78        1.81      6.39 o 
  16   5   5     1194.63     1169.15     34.77 o 
  17   5   5       77.77       88.96     10.20 o 
  18   5   5       21.45       18.94      8.48 o 
  19   5   5       31.81       34.70     15.60 o 
  20   5   5       60.64       68.70     11.11 o 
  21   5   5        3.74        0.00      9.38 o 
   0   6   5     3914.79     3610.78     52.32 o 
   1   6   5      118.82      118.70      5.67 o 
   2   6   5      395.01      344.58      8.05 o 
   3   6   5     1937.59     1899.77     21.20 o 
   4   6   5      503.03      464.89      8.93 o 
   5   6   5      972.98      852.12     13.35 o 
   6   6   5      888.67      913.69     13.36 o 
   7   6   5      114.10      115.23      6.17 o 
   8   6   5     1408.40     1460.68     18.83 o 
   9   6   5      129.85      131.68      6.36 o 
  10   6   5      601.33      574.03     11.58 o 
  11   6   5       21.59       21.06      4.97 o 
  12   6   5      175.60      187.10      8.75 o 
  13   6   5      831.39      784.91     16.84 o 
  14   6   5      587.47      583.40     16.40 o 
  15   6   5       66.98       67.04      8.57 o 
  16   6   5        0.29        0.00      7.00 o 
  17   6   5       58.08       51.93     16.16 o 
  18   6   5       10.56       10.63      8.58 o 
  19   6   5       23.52       24.56     13.42 o 
  20   6   5       58.32       46.77     10.63 o 
   1   7   5        0.49        0.00      4.06 o 
   2   7   5     1836.29     1724.14     23.66 o 
   3   7   5      139.12      175.94      7.48 o 
   4   7   5       88.92       94.88      6.08 o 
   5   7   5     1111.33     1034.89     18.17 o 
   6   7   5     3562.30     3476.45     37.62 o 
   7   7   5       55.36       54.07      5.55 o 
   8   7   5      768.39      725.75     16.19 o 
   9   7   5      570.99      567.61     13.46 o 
  10   7   5       63.72      104.88      6.84 o 
  11   7   5       41.91       27.00      5.71 o 
  12   7   5       23.24       29.29      6.04 o 
  13   7   5      351.20      345.59     18.54 o 
  14   7   5       40.07       35.83      7.36 o 
  15   7   5       74.88       85.73     11.60 o 
  16   7   5      126.54      132.08     11.69 o 
  17   7   5       19.67       16.16     11.48 o 
  18   7   5       10.42       15.15      9.73 o 
  19   7   5       23.32       29.89     10.64 o 
   0   8   5       33.59       22.25      9.95 o 
   1   8   5      253.80      245.74     10.54 o 
   2   8   5      204.83      237.59     10.76 o 
   3   8   5      167.42      173.63      8.61 o 
   4   8   5       90.83       94.67      7.24 o 
   5   8   5      980.28      984.60     17.76 o 
   6   8   5        3.35        7.50      4.89 o 
   7   8   5     1022.83      940.47     16.77 o 
   8   8   5      960.10      913.00     22.73 o 
   9   8   5      699.82      658.23     14.81 o 
  10   8   5      530.41      488.71     14.13 o 
  11   8   5     1071.00     1022.09     23.55 o 
  12   8   5       13.22       14.00      6.92 o 
  13   8   5       37.93       34.59      8.01 o 
  14   8   5       11.17       16.25     10.00 o 
  15   8   5       46.94       70.21     10.62 o 
  16   8   5      128.20      152.23     14.33 o 
  17   8   5      111.43      120.26     15.02 o 
  18   8   5        7.74       15.40     12.00 o 
   1   9   5      148.57      174.46      9.28 o 
   2   9   5       96.94       88.52      7.52 o 
   3   9   5      573.52      596.33     14.96 o 
   4   9   5      343.17      326.73     11.77 o 
   5   9   5      206.82      174.98      9.36 o 
   6   9   5       16.25       23.85      6.25 o 
   7   9   5       14.44       26.55      6.36 o 
   8   9   5      199.58      191.47      9.97 o 
   9   9   5      237.23      265.52     11.60 o 
  10   9   5        3.18        1.00      6.14 o 
  11   9   5       11.65        1.09      6.77 o 
  12   9   5        4.03        3.38      7.55 o 
  13   9   5       15.88       18.23     10.31 o 
  14   9   5       99.03      102.32     12.88 o 
  15   9   5        7.42       11.96      9.67 o 
  16   9   5        0.69        0.00      9.81 o 
  17   9   5        6.28       12.76     12.33 o 
   0  10   5        0.16       13.60      9.01 o 
   1  10   5      123.22      137.76      9.18 o 
   2  10   5        5.35        2.57      6.10 o 
   3  10   5      333.53      298.74     13.03 o 
   4  10   5      498.29      481.74     15.27 o 
   5  10   5      615.11      551.55     15.55 o 
   6  10   5      127.37       98.51      9.22 o 
   7  10   5      389.27      355.66     15.94 o 
   8  10   5       91.73       85.25      9.17 o 
   9  10   5        5.92        0.00      6.78 o 
  10  10   5        0.78        0.00      7.53 o 
  11  10   5        1.74        6.66      7.87 o 
  12  10   5      109.61      111.32     11.66 o 
  13  10   5        5.02        1.56      9.23 o 
  14  10   5        2.52        0.00      9.97 o 
  15  10   5       85.56       84.43     13.44 o 
   1  11   5      261.45      275.35     13.16 o 
   2  11   5      113.10      140.53     10.48 o 
   3  11   5       93.47       81.37      9.04 o 
   4  11   5        7.21       23.26      7.50 o 
   5  11   5      689.56      694.37     19.18 o 
   6  11   5      225.83      228.11     13.16 o 
   7  11   5        0.52        0.00      7.24 o 
   8  11   5        0.16        0.65      7.31 o 
   9  11   5       32.54       37.15      8.61 o 
  10  11   5        6.76        0.00      7.96 o 
  11  11   5       11.74       18.79      9.30 o 
  12  11   5       10.67        0.00     10.43 o 
  13  11   5       25.79       27.83     10.93 o 
  14  11   5        8.29       30.76     12.18 o 
   0  12   5      179.71      175.90     19.74 o 
   1  12   5       90.31      102.81     11.96 o 
   2  12   5        0.20        1.52      8.38 o 
   3  12   5        7.66        5.32      8.51 o 
   4  12   5       83.95       88.79     11.66 o 
   5  12   5       19.84       25.27      9.85 o 
   6  12   5       43.61       34.55      9.44 o 
   7  12   5       31.42       46.02      9.97 o 
   8  12   5        7.13        0.00      9.79 o 
   9  12   5       37.26       61.59     11.21 o 
  10  12   5       48.09       69.37     13.58 o 
  11  12   5       56.55       63.80     13.16 o 
   1  13   5       23.48       14.25     10.00 o 
   2  13   5       72.16       55.76     11.50 o 
   3  13   5        6.57        0.00      9.41 o 
   4  13   5       50.31       95.62     12.48 o 
   5  13   5       45.87       35.13     10.81 o 
   6  13   5        5.66        1.48      9.48 o 
   7  13   5        0.93        0.00      9.77 o 
   8  13   5      220.92      282.54     22.05 o 
   0  14   5        7.28       19.61     16.18 o 
   1  14   5       10.23        6.69     10.62 o 
   2  14   5       64.13       88.25     12.99 o 
   0   0   6     2162.14     2491.13     55.60 o 
   1   0   6     3301.22     3630.32     45.58 o 
   2   0   6     2188.38     2541.26     33.31 o 
   3   0   6     4456.28     5004.02     66.20 o 
   4   0   6      853.59      751.31     14.60 o 
   5   0   6     2301.46     2100.03     31.53 o 
   6   0   6     3341.38     3061.34     43.72 o 
   7   0   6     6036.05     6035.27     80.60 o 
   8   0   6       22.75       13.54      3.82 o 
   9   0   6      751.25      766.23     16.35 o 
  10   0   6      526.84      485.62     17.14 o 
  11   0   6     1140.19     1025.08     23.95 o 
  12   0   6      144.63      166.96     12.33 o 
  13   0   6      412.93      424.97     17.23 o 
  14   0   6     1500.38     1570.63     33.96 o 
  15   0   6      720.58      773.99     42.01 o 
  16   0   6     1801.36     1461.46     50.61 o 
  17   0   6        4.67       13.98     10.03 o 
  18   0   6        7.15        0.00     13.33 o 
  19   0   6      102.05      109.86     15.49 o 
  20   0   6      128.47      177.38     20.33 o 
  21   0   6        2.31        3.91     11.80 o 
  22   0   6       43.90       53.01     15.63 o 
   1   1   6      978.01      967.40     10.87 o 
   2   1   6    16040.73    16505.84    135.88 o 
   3   1   6    12855.17    13514.95    115.81 o 
   4   1   6     3165.76     2902.27     27.89 o 
   5   1   6      369.84      309.09      6.06 o 
   6   1   6      500.79      460.06      8.43 o 
   7   1   6       28.59       60.60      3.46 o 
   8   1   6      191.58      226.27      8.60 o 
   9   1   6     2837.98     2997.77     30.24 o 
  10   1   6      605.04      588.59     10.44 o 
  11   1   6     5209.99     5277.52     57.04 o 
  12   1   6      897.01      958.00     16.79 o 
  13   1   6      111.73      142.64      8.04 o 
  14   1   6        9.36        7.72      5.11 o 
  15   1   6       61.98       69.70      6.96 o 
  16   1   6       57.19       41.48      7.45 o 
  17   1   6        3.83        7.80      6.69 o 
  18   1   6      349.12      323.06     14.91 o 
  19   1   6       14.39       33.43      8.51 o 
  20   1   6       22.01       42.94      9.16 o 
  21   1   6        0.68        4.28      8.39 o 
  22   1   6       23.05       18.80      9.27 o 
   0   2   6      273.72      322.73     12.39 o 
   1   2   6       14.56        2.75      2.16 o 
   2   2   6      285.27      292.70      5.65 o 
   3   2   6     4769.74     4898.28     42.98 o 
   4   2   6     4819.92     4957.03     43.67 o 
   5   2   6       50.74       55.85      3.11 o 
   6   2   6       76.66      105.79      3.84 o 
   7   2   6      747.49      694.96      9.51 o 
   8   2   6     2161.84     2095.03     23.07 o 
   9   2   6     2626.62     2657.99     26.47 o 
  10   2   6        4.75        7.52      3.18 o 
  11   2   6      340.54      334.83      9.53 o 
  12   2   6      471.39      415.09     11.76 o 
  13   2   6       11.59        6.15      4.89 o 
  14   2   6       47.41       39.71      6.10 o 
  15   2   6      934.15      899.28     24.10 o 
  16   2   6       21.21       13.45      7.90 o 
  17   2   6      255.55      258.81     13.27 o 
  18   2   6        0.01        0.00      7.10 o 
  19   2   6      183.31      191.91     14.68 o 
  20   2   6       74.99       96.37     10.69 o 
  21   2   6        0.20        0.00      8.61 o 
  22   2   6        1.61       11.42      8.98 o 
   1   3   6        1.68        2.91      2.25 o 
   2   3   6       82.60       67.98      3.42 o 
   3   3   6     3002.75     3156.69     29.27 o 
   4   3   6      294.43      317.37      6.13 o 
   5   3   6     3082.45     3357.59     32.37 o 
   6   3   6      490.38      569.26      8.88 o 
   7   3   6      337.79      316.46      6.71 o 
   8   3   6      386.50      378.16      7.65 o 
   9   3   6      281.53      308.26      7.01 o 
  10   3   6       31.53       38.25      4.02 o 
  11   3   6       85.48       96.40      6.10 o 
  12   3   6       96.73       90.47      6.24 o 
  13   3   6     1559.60     1405.14     24.14 o 
  14   3   6     1234.67     1173.34     21.03 o 
  15   3   6      829.12      792.99     16.97 o 
  16   3   6      196.14      173.82     11.27 o 
  17   3   6       17.27       13.47      7.23 o 
  18   3   6        0.00        0.00      7.33 o 
  19   3   6        8.00       12.38      8.24 o 
  20   3   6      139.65      156.57     12.50 o 
  21   3   6       82.43       70.66     11.10 o 
   0   4   6      824.05      804.02     15.78 o 
   1   4   6     6973.48     7453.66     71.98 o 
   2   4   6      286.47      332.25      6.94 o 
   3   4   6      728.78      781.59     11.31 o 
   4   4   6       26.38       36.19      3.00 o 
   5   4   6     1313.00     1195.63     15.14 o 
   6   4   6     2951.11     2707.08     26.83 o 
   7   4   6     2832.64     2937.80     29.00 o 
   8   4   6      159.45      211.34      6.36 o 
   9   4   6      172.49      175.85      6.16 o 
  10   4   6       22.54       25.96      3.96 o 
  11   4   6      947.67      956.45     15.16 o 
  12   4   6      254.07      241.79      9.10 o 
  13   4   6      241.12      228.47     10.09 o 
  14   4   6      131.67      150.58      8.90 o 
  15   4   6      645.35      602.79     16.58 o 
  16   4   6       27.07       38.71      7.75 o 
  17   4   6      213.83      199.80     12.28 o 
  18   4   6      110.68      122.27     11.36 o 
  19   4   6       52.86       52.48     10.05 o 
  20   4   6       61.70       61.59     10.79 o 
  21   4   6        2.27       14.92      9.71 o 
   1   5   6      176.55      209.48      6.74 o 
   2   5   6        1.36        4.25      3.32 o 
   3   5   6     3857.77     3512.89     34.38 o 
   4   5   6     1424.22     1519.37     17.78 o 
   5   5   6     2073.66     2252.08     24.29 o 
   6   5   6     1383.73     1141.75     14.28 o 
   7   5   6        4.38        5.35      3.05 o 
   8   5   6       39.81       39.20      3.98 o 
   9   5   6      326.43      393.75      8.83 o 
  10   5   6      896.25      819.13     13.78 o 
  11   5   6      114.14      121.49      7.77 o 
  12   5   6      100.56       88.87      8.34 o 
  13   5   6      193.39      176.71      9.19 o 
  14   5   6       39.93       25.20      6.95 o 
  15   5   6      319.98      364.34     16.68 o 
  16   5   6      238.65      254.59     13.09 o 
  17   5   6      120.34      129.74     12.10 o 
  18   5   6      239.96      263.21     16.18 o 
  19   5   6       40.63       37.59     10.14 o 
  20   5   6        3.50        9.97      9.24 o 
   0   6   6     4725.98     5017.25     76.91 o 
   1   6   6     1408.99     1339.83     18.34 o 
   2   6   6      981.45      973.39     15.00 o 
   3   6   6       49.73       43.88      4.09 o 
   4   6   6        0.68        0.00      2.81 o 
   5   6   6       66.35       86.65      4.89 o 
   6   6   6      262.28      239.30      7.34 o 
   7   6   6      215.58      194.65      8.57 o 
   8   6   6        2.43       10.30      3.97 o 
   9   6   6        3.14        5.64      3.91 o 
  10   6   6      405.68      403.38     11.20 o 
  11   6   6      308.01      296.53     10.32 o 
  12   6   6       38.40       48.09      6.67 o 
  13   6   6       22.14       14.52      6.53 o 
  14   6   6        1.66       11.41      6.40 o 
  15   6   6       25.74       17.06      7.52 o 
  16   6   6      194.53      241.23     13.63 o 
  17   6   6       23.04       23.19      9.00 o 
  18   6   6      184.26      200.08     14.22 o 
  19   6   6        0.04        0.00      8.65 o 
  20   6   6       31.34       46.66     10.98 o 
   1   7   6       10.13        9.06      4.62 o 
   2   7   6      193.68      217.45      8.93 o 
   3   7   6       21.58       25.37      4.60 o 
   4   7   6     1022.95     1081.71     21.45 o 
   5   7   6      652.47      582.22     12.70 o 
   6   7   6       55.43       47.64      5.49 o 
   7   7   6       29.48       25.51      5.58 o 
   8   7   6       18.90        5.56      4.74 o 
   9   7   6      141.43      118.06      7.38 o 
  10   7   6       27.70       35.32      6.68 o 
  11   7   6       57.50       56.04      6.98 o 
  12   7   6      455.77      518.83     15.55 o 
  13   7   6       90.56       82.81      8.95 o 
  14   7   6        4.14        0.00      7.64 o 
  15   7   6        0.00        0.00      7.24 o 
  16   7   6        1.81       21.15     10.71 o 
  17   7   6        3.32        6.82      9.21 o 
  18   7   6       28.95       24.07     10.99 o 
  19   7   6        0.10        0.90      9.76 o 
   0   8   6      720.44      576.93     19.96 o 
   1   8   6       76.41       72.07      6.75 o 
   2   8   6      119.99      110.67      7.63 o 
   3   8   6      567.13      525.36     13.61 o 
   4   8   6       61.80       67.91      6.76 o 
   5   8   6        0.49        6.15      5.22 o 
   6   8   6      107.09      122.04      8.04 o 
   7   8   6       91.05      101.48      7.34 o 
   8   8   6      200.47      182.32      8.93 o 
   9   8   6      570.79      518.38     15.48 o 
  10   8   6      703.80      687.35     18.81 o 
  11   8   6       38.56       40.83      7.41 o 
  12   8   6        4.54        0.00      6.40 o 
  13   8   6       28.92       22.65      8.00 o 
  14   8   6        0.18        0.00      8.80 o 
  15   8   6       44.96       30.67      9.67 o 
  16   8   6       25.68       26.46     10.81 o 
  17   8   6        2.69       26.23     10.85 o 
  18   8   6        2.21       16.64     11.76 o 
   1   9   6       21.10       19.46      6.10 o 
   2   9   6      964.63      887.18     18.68 o 
   3   9   6       52.65       72.58      7.25 o 
   4   9   6       28.09        9.93      6.07 o 
   5   9   6     1371.75     1308.17     24.43 o 
   6   9   6        4.29        0.00      5.75 o 
   7   9   6      388.71      362.86     14.09 o 
   8   9   6       32.62       30.92      6.93 o 
   9   9   6        0.37        0.79      6.29 o 
  10   9   6      374.84      348.05     16.35 o 
  11   9   6       44.70       41.96      8.32 o 
  12   9   6        6.15       10.41      7.76 o 
  13   9   6        7.52        0.00     10.06 o 
  14   9   6       36.06       41.77     10.39 o 
  15   9   6       23.96       27.67     10.88 o 
  16   9   6       16.45       64.91     12.42 o 
  17   9   6        2.60        8.31     12.39 o 
   0  10   6     1759.68     1799.18     39.41 o 
   1  10   6       50.59       61.87      7.87 o 
   2  10   6        0.25        4.75      6.30 o 
   3  10   6      572.87      546.31     15.58 o 
   4  10   6        1.74        0.00      6.07 o 
   5  10   6        1.48        6.50      6.36 o 
   6  10   6       16.86       14.96      6.66 o 
   7  10   6      538.68      584.37     16.30 o 
   8  10   6      325.34      279.22     12.52 o 
   9  10   6      661.45      620.56     18.04 o 
  10  10   6       29.18       22.24      8.58 o 
  11  10   6        0.03        9.42      8.59 o 
  12  10   6        0.06        7.62      8.55 o 
  13  10   6        9.48        9.31      9.64 o 
  14  10   6       19.78       22.77     11.52 o 
  15  10   6       15.59       22.04     12.91 o 
   1  11   6       78.87       94.96      9.23 o 
   2  11   6       26.37       34.70      7.88 o 
   3  11   6       94.24      109.26     10.13 o 
   4  11   6      133.85      146.01     10.74 o 
   5  11   6       96.59      114.35     10.04 o 
   6  11   6        0.22        3.84      7.23 o 
   7  11   6       80.69       72.94      9.54 o 
   8  11   6      215.87      232.78     13.00 o 
   9  11   6       29.50       23.58      8.50 o 
  10  11   6        5.07       11.38      9.18 o 
  11  11   6        4.14        5.21      9.28 o 
  12  11   6       12.17       10.08      9.26 o 
  13  11   6      120.74      174.78     15.29 o 
   0  12   6       68.89       71.33     16.46 o 
   1  12   6       13.36       12.02      8.76 o 
   2  12   6       88.48       88.86     11.01 o 
   3  12   6       54.34       46.34      9.47 o 
   4  12   6       11.15       22.71      8.23 o 
   5  12   6      176.85      177.52     12.62 o 
   6  12   6       14.05        0.00      8.31 o 
   7  12   6      118.62      135.93     11.97 o 
   8  12   6        0.00        3.25      9.53 o 
   9  12   6        9.25       18.45     10.27 o 
  10  12   6       10.16        0.00      9.46 o 
  11  12   6        7.98        5.03     10.47 o 
   1  13   6       56.44       73.81     13.12 o 
   2  13   6       22.65       10.05     11.03 o 
   3  13   6      199.72      197.97     15.65 o 
   4  13   6       34.95       43.61     11.11 o 
   5  13   6       69.86       68.25     11.94 o 
   6  13   6        4.24        2.07     10.28 o 
   7  13   6       93.93       89.33     12.73 o 
   8  13   6      139.55      158.78     22.97 o 
   1   1   7      286.26      261.43      5.41 o 
   2   1   7     1588.46     1782.43     17.91 o 
   3   1   7     1975.73     1998.43     19.74 o 
   4   1   7       18.84       20.66      2.79 o 
   5   1   7      359.39      415.44      8.41 o 
   6   1   7      427.58      480.85      8.01 o 
   7   1   7     2791.78     2863.37     28.72 o 
   8   1   7       29.67       20.49      2.91 o 
   9   1   7      765.21      819.46     12.39 o 
  10   1   7       44.89       49.62      5.41 o 
  11   1   7       50.51       77.97      6.19 o 
  12   1   7        9.77        4.38      4.69 o 
  13   1   7      179.55      191.38      9.03 o 
  14   1   7       18.31       17.73      7.01 o 
  15   1   7       23.44        3.94      5.46 o 
  16   1   7      264.42      270.31     12.23 o 
  17   1   7       13.55       18.62      7.34 o 
  18   1   7      236.09      243.19     13.60 o 
  19   1   7       31.34       33.39     11.59 o 
  20   1   7       57.83       45.23      9.56 o 
  21   1   7        7.88       14.86      8.83 o 
   0   2   7     8583.33     9072.70    108.49 o 
   1   2   7      954.90     1002.94     11.67 o 
   2   2   7     1477.99     1354.73     14.62 o 
   3   2   7     1759.21     1559.33     16.36 o 
   4   2   7      763.40      729.99     10.46 o 
   5   2   7       61.69       47.20      3.10 o 
   6   2   7      203.27      203.66      5.69 o 
   7   2   7      242.05      229.66      6.13 o 
   8   2   7      195.51      239.98      6.41 o 
   9   2   7      295.40      362.92      8.51 o 
  10   2   7        1.74        3.12      3.94 o 
  11   2   7      573.01      534.61     12.83 o 
  12   2   7      204.07      171.63      8.32 o 
  13   2   7      116.36      105.95      7.53 o 
  14   2   7       58.98       79.88      7.24 o 
  15   2   7      128.57      135.98     10.06 o 
  16   2   7        8.62       12.19      6.53 o 
  17   2   7      123.52      126.27     10.64 o 
  18   2   7      249.77      257.02     13.81 o 
  19   2   7      111.84      131.40     11.21 o 
  20   2   7       25.16        0.00      8.09 o 
  21   2   7        1.88       14.25      9.09 o 
   1   3   7      768.07      596.76      8.34 o 
   2   3   7      382.81      409.65      6.88 o 
   3   3   7     3824.18     4096.83     38.35 o 
   4   3   7     3226.81     3435.56     33.02 o 
   5   3   7      155.78      128.04      4.66 o 
   6   3   7      767.52      683.44      9.88 o 
   7   3   7     4869.26     5081.36     47.86 o 
   8   3   7       74.14       77.29      4.16 o 
   9   3   7       43.38       35.32      3.82 o 
  10   3   7      338.44      326.64      8.78 o 
  11   3   7        5.93        8.14      4.47 o 
  12   3   7      299.02      298.52     10.64 o 
  13   3   7      327.47      336.59     11.61 o 
  14   3   7      245.02      224.75     10.31 o 
  15   3   7      842.85      909.72     25.05 o 
  16   3   7     1131.85     1109.30     28.07 o 
  17   3   7        6.32        7.24      7.81 o 
  18   3   7      247.21      288.81     15.59 o 
  19   3   7      117.92      147.51     12.58 o 
  20   3   7       44.81       57.72     10.68 o 
  21   3   7       14.07       30.68     10.84 o 
   0   4   7      198.54      232.23      8.67 o 
   1   4   7       14.61       14.30      2.91 o 
   2   4   7     3527.54     3708.70     38.78 o 
   3   4   7      592.79      663.82      9.87 o 
   4   4   7     2310.96     2259.23     22.83 o 
   5   4   7        0.37        0.00      2.68 o 
   6   4   7       60.54       93.05      4.48 o 
   7   4   7      265.69      295.85      7.88 o 
   8   4   7       12.85       12.11      3.37 o 
   9   4   7        1.77        3.04      3.43 o 
  10   4   7        0.40        3.18      3.81 o 
  11   4   7        9.52        2.09      4.36 o 
  12   4   7      128.68      108.72      8.40 o 
  13   4   7      107.69       97.03      7.63 o 
  14   4   7     1633.94     1435.99     23.50 o 
  15   4   7      324.68      346.59     12.74 o 
  16   4   7       61.77       69.14     10.49 o 
  17   4   7      441.11      431.22     17.84 o 
  18   4   7        0.11        3.09      8.24 o 
  19   4   7      109.66       96.12     12.98 o 
  20   4   7        7.65       23.65      9.71 o 
  21   4   7       51.24       60.99     13.64 o 
   1   5   7      753.82      746.42     12.34 o 
   2   5   7      432.01      450.81     10.19 o 
   3   5   7     1456.66     1516.95     19.79 o 
   4   5   7     3356.47     3290.88     34.53 o 
   5   5   7      114.67      101.89      4.98 o 
   6   5   7      483.49      546.91     10.25 o 
   7   5   7       68.22       64.58      4.64 o 
   8   5   7     1600.63     1524.32     19.14 o 
   9   5   7      504.83      508.00     10.94 o 
  10   5   7      280.68      259.09      9.56 o 
  11   5   7     1266.21     1241.59     20.38 o 
  12   5   7      360.90      373.19     15.53 o 
  13   5   7       88.35       90.35      8.03 o 
  14   5   7      339.79      351.56     16.00 o 
  15   5   7      238.58      230.69     11.71 o 
  16   5   7       47.08       46.50      8.35 o 
  17   5   7        9.57        6.56      8.26 o 
  18   5   7       41.35       42.85     11.33 o 
  19   5   7        4.01        0.00      8.54 o 
  20   5   7       28.63       26.83     10.21 o 
   0   6   7     1053.31     1107.06     25.85 o 
   1   6   7      723.44      682.13     12.22 o 
   2   6   7      690.14      734.15     14.95 o 
   3   6   7       21.12       22.10      4.48 o 
   4   6   7       80.66       91.40      5.81 o 
   5   6   7      867.89      932.19     15.33 o 
   6   6   7       40.61       25.01      4.29 o 
   7   6   7      392.11      407.46     10.17 o 
   8   6   7      471.09      464.34     13.47 o 
   9   6   7       12.95       10.56      4.40 o 
  10   6   7       29.59       32.54      5.44 o 
  11   6   7        0.33        0.00      4.78 o 
  12   6   7      787.70      761.69     17.40 o 
  13   6   7      670.66      701.95     19.42 o 
  14   6   7        0.04        2.75      6.39 o 
  15   6   7      105.29      106.86      9.69 o 
  16   6   7        4.51       13.04     10.07 o 
  17   6   7       53.14       41.83     11.27 o 
  18   6   7      112.85      112.03     12.84 o 
  19   6   7        0.66        4.72      9.73 o 
   1   7   7       90.29       65.92      6.48 o 
   2   7   7     1187.96     1150.83     19.21 o 
   3   7   7      481.76      432.42     12.17 o 
   4   7   7       75.92      105.67      7.71 o 
   5   7   7      724.09      699.03     16.32 o 
   6   7   7      297.30      265.49     10.96 o 
   7   7   7       62.79       74.45      6.33 o 
   8   7   7      332.57      257.48      9.77 o 
   9   7   7      154.36      180.63      9.19 o 
  10   7   7     2312.62     2238.55     38.46 o 
  11   7   7     1235.14     1193.72     22.71 o 
  12   7   7       41.28       45.05      8.11 o 
  13   7   7       26.38       21.10      8.87 o 
  14   7   7        0.06        3.83      9.52 o 
  15   7   7        0.03        0.00      8.59 o 
  16   7   7      131.90      150.92     15.87 o 
  17   7   7       77.92       80.26     13.52 o 
  18   7   7        5.99       11.01     10.92 o 
  19   7   7       28.70       54.65     12.79 o 
   0   8   7      131.65      115.56     11.20 o 
   1   8   7      123.58      124.19      7.98 o 
   2   8   7       33.59       41.65      6.21 o 
   3   8   7        6.29        8.68      5.34 o 
   4   8   7       41.54       40.22      6.24 o 
   5   8   7      271.79      243.41     10.61 o 
   6   8   7        2.13        7.13      5.48 o 
   7   8   7       42.89       52.39      6.93 o 
   8   8   7      172.49      158.55      9.29 o 
   9   8   7       65.56       80.53      7.71 o 
  10   8   7       44.46       65.44      9.93 o 
  11   8   7      130.67      120.49     11.48 o 
  12   8   7      277.04      269.24     13.50 o 
  13   8   7       93.38       99.17     10.17 o 
  14   8   7      235.71      236.54     14.23 o 
  15   8   7       76.70       99.85     11.90 o 
  16   8   7       44.29       43.40     10.74 o 
  17   8   7       14.84       11.98     12.13 o 
   1   9   7       40.92       31.51      6.69 o 
   2   9   7       55.63       52.37      7.45 o 
   3   9   7      672.28      695.38     20.24 o 
   4   9   7        0.37        0.00      5.73 o 
   5   9   7       94.11      108.58      8.56 o 
   6   9   7       32.81       28.25      6.62 o 
   7   9   7       25.74       11.94      6.38 o 
   8   9   7      272.96      273.18     11.71 o 
   9   9   7      343.30      342.41     13.79 o 
  10   9   7      151.91      139.61     10.69 o 
  11   9   7       81.19       85.60      9.92 o 
  12   9   7        2.54        6.94     11.82 o 
  13   9   7        4.64        0.00      8.42 o 
  14   9   7        9.92       17.05      9.66 o 
  15   9   7        0.22        8.38      9.53 o 
  16   9   7        0.22        0.00     10.67 o 
   0  10   7      218.37      207.89     15.80 o 
   1  10   7        4.26       12.29      6.91 o 
   2  10   7       43.22       41.46      7.59 o 
   3  10   7      773.23      769.77     19.19 o 
   4  10   7      260.11      272.07     13.84 o 
   5  10   7      210.10      195.49     10.85 o 
   6  10   7       47.98       19.82      6.99 o 
   7  10   7        1.65        1.55      6.53 o 
   8  10   7        9.59       27.93      7.38 o 
   9  10   7       69.39       73.32      9.70 o 
  10  10   7      227.47      194.28     12.71 o 
  11  10   7        1.42        3.52      8.97 o 
  12  10   7        6.81        9.17      9.46 o 
  13  10   7        4.06       12.97     10.15 o 
  14  10   7        2.73        0.00     10.51 o 
  15  10   7       68.82       93.68     17.20 o 
   1  11   7      176.33      201.76     13.25 o 
   2  11   7      275.61      265.71     12.64 o 
   3  11   7       10.88        8.12      7.09 o 
   4  11   7       33.14       36.67      7.82 o 
   5  11   7      296.30      285.94     13.70 o 
   6  11   7        0.02        0.00      7.22 o 
   7  11   7        0.36       10.89      7.54 o 
   8  11   7      397.49      389.41     21.03 o 
   9  11   7       37.72       59.73     10.59 o 
  10  11   7       44.93       31.83     10.09 o 
  11  11   7       30.54       60.45     11.03 o 
  12  11   7       52.08       65.45     12.03 o 
  13  11   7       12.80       22.33     11.34 o 
   0  12   7        5.31        5.04     12.22 o 
   1  12   7      385.93      436.90     18.04 o 
   2  12   7       23.10       21.10      8.46 o 
   3  12   7        0.67       11.49      8.34 o 
   4  12   7      239.84      297.48     19.19 o 
   5  12   7       32.19       44.20      9.08 o 
   6  12   7       18.03       23.06      8.75 o 
   7  12   7        0.58        0.21      8.20 o 
   8  12   7        0.38        7.10      8.80 o 
   9  12   7       40.70       61.32     11.87 o 
  10  12   7       59.56       72.53     12.26 o 
   1  13   7       11.00        6.85     10.01 o 
   2  13   7        4.70        4.77     12.72 o 
   3  13   7        1.31        0.00      9.71 o 
   4  13   7       87.95      104.57     12.85 o 
   5  13   7        6.19        0.00      9.29 o 
   6  13   7        9.93       24.90     10.65 o 
   7  13   7        3.31       14.93     11.12 o 
   0   0   8     4159.64     4160.52     74.94 o 
   1   0   8     3676.38     3581.54     46.37 o 
   2   0   8     6155.50     6540.35     80.06 o 
   3   0   8       14.93       40.92      4.32 o 
   4   0   8     4460.18     4424.40     56.25 o 
   5   0   8      485.43      405.17     11.52 o 
   6   0   8     1730.44     1905.48     30.70 o 
   7   0   8     2228.23     2336.85     36.46 o 
   8   0   8     9971.24    10407.29    135.66 o 
   9   0   8     3711.92     3945.79     63.20 o 
  10   0   8      156.03      140.10     11.55 o 
  11   0   8      644.58      668.39     20.40 o 
  12   0   8      864.06      856.88     24.50 o 
  13   0   8      579.90      607.31     23.11 o 
  14   0   8       16.55        6.91      8.67 o 
  15   0   8      762.87      722.28     38.22 o 
  16   0   8     2064.38     1964.25     42.20 o 
  17   0   8      119.39      109.29     14.48 o 
  18   0   8        0.29        3.78     10.93 o 
  19   0   8       86.28      127.72     16.64 o 
  20   0   8       47.05       63.76     14.52 o 
  21   0   8        6.44        3.42     19.33 o 
   1   1   8     1935.55     1791.40     18.39 o 
   2   1   8      392.72      362.03      6.57 o 
   3   1   8     1534.91     1547.93     16.45 o 
   4   1   8       55.29       83.49      4.00 o 
   5   1   8    13154.64    14601.67    126.21 o 
   6   1   8    10043.07    10388.65     91.52 o 
   7   1   8     1780.66     1811.54     20.16 o 
   8   1   8       78.95       99.77      4.77 o 
   9   1   8      551.80      701.61     17.49 o 
  10   1   8     1018.79     1144.85     18.42 o 
  11   1   8     1113.75     1028.83     17.65 o 
  12   1   8      390.55      322.33     12.23 o 
  13   1   8      583.35      555.13     14.16 o 
  14   1   8      229.31      251.30     10.81 o 
  15   1   8        2.41        0.00      5.49 o 
  16   1   8      192.88      208.88     10.76 o 
  17   1   8        6.68       19.17      7.58 o 
  18   1   8       21.56       14.20      7.80 o 
  19   1   8       65.51       71.12      9.89 o 
  20   1   8       23.43       26.27      9.04 o 
  21   1   8       10.77       15.55      9.18 o 
   0   2   8      223.57      203.71      7.35 o 
   1   2   8     1387.73     1564.34     16.65 o 
   2   2   8     1844.66     2237.19     22.16 o 
   3   2   8     1059.12     1106.28     12.97 o 
   4   2   8     8395.03     8966.96     76.70 o 
   5   2   8     3319.93     3251.83     30.81 o 
   6   2   8     1273.94     1429.43     16.90 o 
   7   2   8      528.45      546.36      9.33 o 
   8   2   8      100.81       83.21      4.52 o 
   9   2   8       23.44       22.80      3.90 o 
  10   2   8      322.52      351.71     11.92 o 
  11   2   8        0.03        5.30      4.33 o 
  12   2   8      785.64      734.06     15.50 o 
  13   2   8        1.24        0.70      5.08 o 
  14   2   8        9.22       13.29      5.75 o 
  15   2   8      544.54      508.19     14.84 o 
  16   2   8      161.41      151.71     10.77 o 
  17   2   8       97.93       93.99     10.32 o 
  18   2   8       22.83       19.52      8.40 o 
  19   2   8       65.54       53.41     10.04 o 
  20   2   8      111.68      134.08     12.62 o 
  21   2   8       31.15       30.77     10.25 o 
   1   3   8     3388.57     3532.25     36.17 o 
   2   3   8     2065.98     2332.09     23.87 o 
   3   3   8    12845.62    13085.24    121.77 o 
   4   3   8      547.40      652.28     12.62 o 
   5   3   8      342.87      432.25      7.81 o 
   6   3   8     7259.63     7330.88     64.32 o 
   7   3   8     2342.73     2526.65     25.71 o 
   8   3   8      202.08      215.50      6.95 o 
   9   3   8      101.81      114.57      5.84 o 
  10   3   8        1.94        0.00      3.91 o 
  11   3   8       90.82      110.86      7.21 o 
  12   3   8     1041.60     1030.59     18.32 o 
  13   3   8      591.09      600.77     14.97 o 
  14   3   8      131.09      160.84     11.26 o 
  15   3   8       87.03       99.68      9.46 o 
  16   3   8      969.67      870.34     20.10 o 
  17   3   8      115.29      150.35     12.12 o 
  18   3   8       62.97       69.86     13.16 o 
  19   3   8        3.72        5.99      8.07 o 
  20   3   8       64.76       73.07     11.11 o 
  21   3   8        5.21       13.70      9.52 o 
   0   4   8      359.71      415.41     11.96 o 
   1   4   8      288.86      272.08      6.43 o 
   2   4   8      304.41      317.40      6.38 o 
   3   4   8      177.05      142.09      4.98 o 
   4   4   8     1666.68     1790.17     19.27 o 
   5   4   8     1685.35     1706.58     19.33 o 
   6   4   8      406.42      486.61      8.78 o 
   7   4   8       39.14       36.18      3.88 o 
   8   4   8       53.76       56.56      4.99 o 
   9   4   8      779.41      824.68     13.69 o 
  10   4   8      805.62      776.18     13.50 o 
  11   4   8      327.29      322.03     10.93 o 
  12   4   8       36.20       35.53      6.16 o 
  13   4   8      217.37      200.91     10.33 o 
  14   4   8       53.42       48.43      7.40 o 
  15   4   8       69.92       96.12      8.93 o 
  16   4   8       46.76       60.14      8.81 o 
  17   4   8      109.24       99.39     10.79 o 
  18   4   8        1.20        0.00      7.98 o 
  19   4   8       13.86       22.17      9.38 o 
  20   4   8       12.62       25.21      9.66 o 
   1   5   8      729.38      682.63     13.30 o 
   2   5   8      185.16      117.14      7.80 o 
   3   5   8       71.82       82.92      4.91 o 
   4   5   8       67.55       56.15      4.00 o 
   5   5   8       69.08       69.31      4.47 o 
   6   5   8     2867.87     2812.03     29.85 o 
   7   5   8        1.46        0.00      3.47 o 
   8   5   8     1056.25     1029.65     17.36 o 
   9   5   8       87.20       78.10      6.16 o 
  10   5   8      182.88      176.54      8.04 o 
  11   5   8       79.21       76.18      6.73 o 
  12   5   8      474.68      501.40     16.66 o 
  13   5   8      585.42      590.75     17.03 o 
  14   5   8      420.03      401.70     14.66 o 
  15   5   8      199.61      180.15     10.97 o 
  16   5   8       53.29       38.52      8.19 o 
  17   5   8       32.26       61.17      9.97 o 
  18   5   8      290.02      320.23     25.17 o 
  19   5   8        2.52        8.36      9.48 o 
  20   5   8       36.49       59.82     14.63 o 
   0   6   8     2169.65     2174.80     40.25 o 
   1   6   8     1244.72     1191.28     18.88 o 
   2   6   8      378.84      375.49     11.61 o 
   3   6   8      250.93      240.41     11.45 o 
   4   6   8      610.68      609.43     12.28 o 
   5   6   8      309.46      326.36      9.75 o 
   6   6   8      333.23      321.64     12.03 o 
   7   6   8        0.65        5.09      4.48 o 
   8   6   8      102.76      114.35      7.52 o 
   9   6   8       81.61       76.29      7.54 o 
  10   6   8      130.38      124.40      8.38 o 
  11   6   8      180.52      170.37     11.79 o 
  12   6   8     1053.74     1045.01     30.47 o 
  13   6   8       18.16       18.06      7.18 o 
  14   6   8       12.70        3.82      7.25 o 
  15   6   8      403.13      389.41     16.01 o 
  16   6   8       13.98       19.65      8.80 o 
  17   6   8      506.79      428.81     18.59 o 
  18   6   8       25.34       41.64     11.06 o 
  19   6   8       29.38       25.23     12.20 o 
   1   7   8      468.02      499.50     16.43 o 
   2   7   8      268.77      252.85     10.03 o 
   3   7   8      849.96      825.54     17.25 o 
   4   7   8       14.36        8.97      5.22 o 
   5   7   8      203.94      196.30      9.24 o 
   6   7   8      436.61      468.97     12.30 o 
   7   7   8        1.82        6.11      5.00 o 
   8   7   8        1.21        1.82      5.29 o 
   9   7   8       87.72      109.10      8.50 o 
  10   7   8        3.05        0.00      5.95 o 
  11   7   8      320.81      331.52     13.10 o 
  12   7   8        5.78       14.52      8.29 o 
  13   7   8     1441.24     1352.37     30.24 o 
  14   7   8       34.98       20.51     10.77 o 
  15   7   8      133.67      138.42     11.95 o 
  16   7   8        0.16        0.00      8.92 o 
  17   7   8        5.66       12.15     10.00 o 
  18   7   8        1.07        9.83     10.97 o 
   0   8   8     3475.35     3581.18     69.12 o 
   1   8   8      145.80      131.06      8.48 o 
   2   8   8       94.94      106.59      7.93 o 
   3   8   8      379.23      392.00     13.29 o 
   4   8   8       10.22       16.09      5.83 o 
   5   8   8       43.45       49.26      7.97 o 
   6   8   8       81.37       59.15      7.15 o 
   7   8   8      312.43      313.87     11.82 o 
   8   8   8      714.74      678.62     19.39 o 
   9   8   8       40.80       58.37      9.40 o 
  10   8   8      508.23      547.63     17.48 o 
  11   8   8        6.22        6.05      6.81 o 
  12   8   8      212.38      248.21     13.33 o 
  13   8   8      215.85      239.17     14.43 o 
  14   8   8        9.96        0.00      8.34 o 
  15   8   8       79.21       50.94     10.89 o 
  16   8   8        0.67        0.00      9.15 o 
  17   8   8       26.99       34.30     11.13 o 
   1   9   8      233.51      194.70     10.80 o 
   2   9   8     3604.34     3414.79     54.43 o 
   3   9   8      120.25      110.95      8.66 o 
   4   9   8      284.05      258.05     11.49 o 
   5   9   8      146.96      135.08      9.06 o 
   6   9   8      177.16      177.54     10.17 o 
   7   9   8      104.58       97.04      9.95 o 
   8   9   8      261.12      273.90     12.65 o 
   9   9   8      545.56      528.27     17.80 o 
  10   9   8      964.99      901.53     22.38 o 
  11   9   8      118.01      147.34     11.44 o 
  12   9   8       10.43       10.56      8.77 o 
  13   9   8      158.71      150.61     13.51 o 
  14   9   8      250.74      288.30     17.37 o 
  15   9   8        1.16        5.30     10.62 o 
  16   9   8        0.16        0.00     10.37 o 
   0  10   8     3466.51     3385.55     64.98 o 
   1  10   8       12.84       35.65      7.44 o 
   2  10   8        1.84        3.41      7.17 o 
   3  10   8       59.26       42.04      7.75 o 
   4  10   8        9.46       13.08      6.71 o 
   5  10   8       12.20        6.53      6.63 o 
   6  10   8      158.21      133.41      9.70 o 
   7  10   8       19.53       25.62      7.88 o 
   8  10   8      350.45      343.11     16.44 o 
   9  10   8        1.76       11.66      8.20 o 
  10  10   8       67.59       55.72     10.87 o 
  11  10   8        0.76        1.85      8.26 o 
  12  10   8      100.28       91.11     15.14 o 
  13  10   8      106.24      100.87     21.71 o 
  14  10   8        6.35        0.00     11.36 o 
   1  11   8       47.84       36.52      8.09 o 
   2  11   8      125.98      148.86     10.73 o 
   3  11   8       31.14       26.65      7.69 o 
   4  11   8       71.95       95.70      9.81 o 
   5  11   8       34.51       44.64     10.35 o 
   6  11   8      111.45      119.68     13.69 o 
   7  11   8        0.71        0.00      8.78 o 
   8  11   8      196.51      180.39     12.67 o 
   9  11   8       38.13       52.95     10.46 o 
  10  11   8       47.20       50.23     10.11 o 
  11  11   8       22.64       12.48      9.96 o 
  12  11   8       64.59       65.53     12.97 o 
   0  12   8        2.91       17.28     10.77 o 
   1  12   8        1.53        9.45      8.29 o 
   2  12   8      104.20       90.16     10.34 o 
   3  12   8       27.39       28.62      9.93 o 
   4  12   8        0.35        0.21      7.97 o 
   5  12   8        1.80        2.64      8.21 o 
   6  12   8       31.97       15.15      8.95 o 
   7  12   8       11.02       22.80      9.17 o 
   8  12   8       12.16       15.25     10.04 o 
   9  12   8       14.14       16.73     10.62 o 
  10  12   8       18.77       42.27     11.04 o 
   1  13   8        6.77       12.90      9.79 o 
   2  13   8        2.65       20.05     10.27 o 
   3  13   8        1.85        0.00      9.60 o 
   4  13   8       97.07       68.74     12.61 o 
   5  13   8       43.96       49.13     11.50 o 
   6  13   8        0.29        0.00     10.41 o 
   1   1   9     9966.05    10321.33     87.53 o 
   2   1   9      262.53      247.18      5.91 o 
   3   1   9     2759.88     2724.51     26.44 o 
   4   1   9      449.34      546.05      8.51 o 
   5   1   9      569.15      636.68      9.94 o 
   6   1   9      258.59      264.25      6.70 o 
   7   1   9     1400.10     1303.59     17.12 o 
   8   1   9       21.76       25.88      3.81 o 
   9   1   9      285.75      300.32      8.93 o 
  10   1   9       83.08       78.95      6.34 o 
  11   1   9      676.41      613.01     14.52 o 
  12   1   9       97.96       99.65      7.33 o 
  13   1   9      295.23      306.16     15.15 o 
  14   1   9      196.31      191.83      9.86 o 
  15   1   9       78.28       97.00      8.38 o 
  16   1   9       25.32       19.95      7.54 o 
  17   1   9       15.90       34.77      8.46 o 
  18   1   9       69.99       76.60     10.08 o 
  19   1   9        1.00        4.61      8.59 o 
  20   1   9       23.41       22.96      9.57 o 
  21   1   9        6.94        9.19      9.55 o 
   0   2   9     5208.61     5272.79     66.56 o 
   1   2   9     4700.66     4705.01     42.53 o 
   2   2   9     1690.77     1967.11     20.38 o 
   3   2   9      619.86      547.36      8.62 o 
   4   2   9      241.44      253.20      6.12 o 
   5   2   9     4879.08     4982.81     45.15 o 
   6   2   9      509.80      539.92      9.47 o 
   7   2   9      281.55      320.57      7.68 o 
   8   2   9     2095.73     2112.16     23.58 o 
   9   2   9     1841.93     1661.08     22.14 o 
  10   2   9      269.26      290.12     10.12 o 
  11   2   9      130.05      140.86      8.03 o 
  12   2   9       62.92       47.65      6.14 o 
  13   2   9      426.08      448.11     15.28 o 
  14   2   9      221.61      190.62     10.05 o 
  15   2   9     1357.85     1368.61     23.67 o 
  16   2   9        3.19        0.00      5.89 o 
  17   2   9       19.14       25.09      8.10 o 
  18   2   9        7.27        8.26      7.53 o 
  19   2   9       49.88       61.94     10.72 o 
  20   2   9        8.02       13.82      8.69 o 
  21   2   9       28.61       34.80     10.37 o 
   1   3   9    10237.82    10750.29     91.44 o 
   2   3   9      354.62      373.32      8.26 o 
   3   3   9      649.49      516.59      8.58 o 
   4   3   9     1114.01     1313.09     15.45 o 
   5   3   9      930.21     1124.83     14.00 o 
   6   3   9     4306.04     4327.34     40.42 o 
   7   3   9     1175.66     1085.42     14.79 o 
   8   3   9      165.06      149.74      6.47 o 
   9   3   9     1622.53     1663.66     23.33 o 
  10   3   9      104.89      111.95      6.99 o 
  11   3   9     1941.77     1962.18     29.99 o 
  12   3   9      266.58      240.11     10.21 o 
  13   3   9      383.24      373.43     12.65 o 
  14   3   9     1504.79     1415.82     30.54 o 
  15   3   9       38.75       19.24      6.57 o 
  16   3   9       27.93       20.89      6.97 o 
  17   3   9       18.40       34.57     12.01 o 
  18   3   9        0.29       17.69      9.20 o 
  19   3   9       29.16       37.77      9.48 o 
  20   3   9        2.16        9.71      8.79 o 
   0   4   9     2137.03     2092.38     30.57 o 
   1   4   9      280.78      293.05      6.57 o 
   2   4   9     4857.36     5304.15     49.40 o 
   3   4   9       91.98       99.51      4.31 o 
   4   4   9     1258.83     1170.04     15.05 o 
   5   4   9      968.49      889.25     12.23 o 
   6   4   9      202.57      173.44      7.09 o 
   7   4   9      143.00      124.71      5.70 o 
   8   4   9     1487.37     1463.75     18.68 o 
   9   4   9        6.50        6.39      4.17 o 
  10   4   9       43.99       39.91      5.94 o 
  11   4   9      506.71      495.40     14.40 o 
  12   4   9      207.99      184.18     10.10 o 
  13   4   9      232.36      248.15     11.43 o 
  14   4   9     1051.05     1014.03     20.89 o 
  15   4   9      443.26      462.25     15.82 o 
  16   4   9      521.44      451.05     16.06 o 
  17   4   9        2.54       15.54      7.67 o 
  18   4   9      201.91      199.77     14.18 o 
  19   4   9       85.83       82.64     11.01 o 
  20   4   9       38.83       21.31     10.36 o 
   1   5   9      145.79      172.74      6.83 o 
   2   5   9       99.46      109.61      6.01 o 
   3   5   9        7.55        7.90      4.23 o 
   4   5   9     1373.63     1266.21     17.29 o 
   5   5   9      370.29      407.38      9.52 o 
   6   5   9       61.19       63.56      5.15 o 
   7   5   9      767.53      770.55     14.56 o 
   8   5   9      835.10      779.37     16.08 o 
   9   5   9      696.75      657.51     16.29 o 
  10   5   9       83.87       88.75      6.66 o 
  11   5   9      152.86      129.55      8.70 o 
  12   5   9     1151.71     1081.56     21.92 o 
  13   5   9        0.57        0.00      6.04 o 
  14   5   9      465.81      425.21     15.08 o 
  15   5   9       40.06       39.15      7.77 o 
  16   5   9       29.17       47.56      8.73 o 
  17   5   9       63.12       87.42     10.15 o 
  18   5   9       60.55       77.21     11.27 o 
  19   5   9        0.19        4.80     12.54 o 
   0   6   9     1294.87     1271.34     32.88 o 
   1   6   9        5.92        8.43      4.59 o 
   2   6   9        9.53       10.76      4.86 o 
   3   6   9      436.91      434.73     11.88 o 
   4   6   9      219.89      218.42      8.42 o 
   5   6   9      231.35      189.63      8.11 o 
   6   6   9       73.98       77.46      6.13 o 
   7   6   9       47.73       42.27      6.03 o 
   8   6   9      354.61      312.26     10.99 o 
   9   6   9      220.46      226.04     11.24 o 
  10   6   9       57.34       64.10      8.43 o 
  11   6   9      265.76      227.64     12.65 o 
  12   6   9      138.61      121.25     10.49 o 
  13   6   9       36.70       27.36      8.14 o 
  14   6   9      166.23      174.15     12.72 o 
  15   6   9      148.54      152.73     12.08 o 
  16   6   9      120.91      123.72     12.79 o 
  17   6   9       24.06       37.35     10.47 o 
  18   6   9        7.54       24.53     11.15 o 
  19   6   9       44.46       62.97     16.84 o 
   1   7   9       49.66       31.12      5.90 o 
   2   7   9       13.51        5.22      5.04 o 
   3   7   9       82.54       69.91      6.70 o 
   4   7   9       64.72       52.72      6.39 o 
   5   7   9      317.25      298.09     11.07 o 
   6   7   9      981.52      901.31     17.50 o 
   7   7   9      358.38      332.06     14.51 o 
   8   7   9      416.75      408.36     12.84 o 
   9   7   9       34.52       41.57      7.16 o 
  10   7   9       65.64       67.55      7.82 o 
  11   7   9       34.48       41.39      9.06 o 
  12   7   9       99.53      103.71     10.64 o 
  13   7   9      140.49      166.91     14.79 o 
  14   7   9       76.10       93.70     11.04 o 
  15   7   9       80.76      108.92     11.54 o 
  16   7   9        0.40       15.62      9.52 o 
  17   7   9        0.07        0.00      9.37 o 
  18   7   9       15.56       32.78     11.63 o 
   0   8   9       16.58       23.64     10.38 o 
   1   8   9      237.27      190.91      9.85 o 
   2   8   9       43.50       25.89      6.29 o 
   3   8   9        5.50        0.08      5.82 o 
   4   8   9       77.80       82.33      7.84 o 
   5   8   9       29.68       34.65      7.73 o 
   6   8   9       37.91       41.22      6.98 o 
   7   8   9      227.32      277.94     12.42 o 
   8   8   9        3.52       12.91      6.73 o 
   9   8   9      208.50      172.43     14.76 o 
  10   8   9      132.62      165.51     15.56 o 
  11   8   9       21.99       32.29      9.18 o 
  12   8   9       16.42        6.58     10.96 o 
  13   8   9       60.22       55.25     10.25 o 
  14   8   9       20.55       25.87      9.41 o 
  15   8   9      178.65      209.99     14.52 o 
  16   8   9       13.96        2.85      9.99 o 
  17   8   9       50.08       41.10     11.49 o 
   1   9   9      504.29      460.36     14.49 o 
   2   9   9      117.90      116.07      9.05 o 
   3   9   9       29.47       33.41      7.16 o 
   4   9   9       39.90       43.14      7.51 o 
   5   9   9       72.92       87.53      8.42 o 
   6   9   9       80.00       94.40      9.10 o 
   7   9   9      356.22      324.48     13.82 o 
   8   9   9        2.61        0.00      6.70 o 
   9   9   9       69.78       91.22     10.17 o 
  10   9   9        0.10        5.86      8.02 o 
  11   9   9       38.34       42.96      9.80 o 
  12   9   9       36.77       33.66     10.29 o 
  13   9   9       56.62       88.44     14.98 o 
  14   9   9        0.31        3.32     12.62 o 
  15   9   9        4.35        1.22     11.03 o 
   0  10   9      167.16      155.71     14.58 o 
   1  10   9        0.72       14.80      7.15 o 
   2  10   9       29.37       52.36      8.51 o 
   3  10   9      128.58      126.59      9.80 o 
   4  10   9        4.46        9.03      8.24 o 
   5  10   9        0.23        0.00      6.34 o 
   6  10   9       30.43       25.69      7.71 o 
   7  10   9      117.17      118.29     10.19 o 
   8  10   9       24.42       19.50      7.77 o 
   9  10   9       93.88       77.40     10.12 o 
  10  10   9        6.91        0.00      8.11 o 
  11  10   9        5.63        6.88      9.01 o 
  12  10   9        6.45       12.17     10.00 o 
  13  10   9        3.72        9.32     10.24 o 
  14  10   9        2.81        6.27     13.00 o 
   1  11   9      106.13      102.37      9.75 o 
   2  11   9        0.43        0.00      6.92 o 
   3  11   9       68.90       78.56     10.13 o 
   4  11   9       41.60       36.35      8.51 o 
   5  11   9       12.50       11.80      7.63 o 
   6  11   9       12.80        4.81      7.76 o 
   7  11   9      112.54      115.24     10.75 o 
   8  11   9      111.25      139.93     11.99 o 
   9  11   9        4.22        0.00      9.26 o 
  10  11   9        8.41        7.20      9.80 o 
  11  11   9        2.83        0.00      9.78 o 
  12  11   9       24.50       37.59     13.69 o 
   0  12   9        5.72        0.00     10.74 o 
   1  12   9        4.03        1.38      8.03 o 
   2  12   9       12.18       31.41      8.70 o 
   3  12   9       39.89       43.88      9.27 o 
   4  12   9        9.36        0.00      7.98 o 
   5  12   9        3.80        4.67      8.37 o 
   6  12   9       33.58       46.76     10.09 o 
   7  12   9       31.48       20.84      9.15 o 
   8  12   9        0.35        5.73      9.59 o 
   9  12   9        2.67        0.00     10.10 o 
   1  13   9        2.33        9.81      9.75 o 
   2  13   9        6.80        4.89      9.31 o 
   3  13   9        8.18       19.30      9.56 o 
   4  13   9        9.00       26.00     10.27 o 
   5  13   9        7.46       14.41     10.87 o 
   0   0  10    13159.23    13729.34    230.72 o 
   1   0  10     2448.35     2492.00     35.26 o 
   2   0  10     5120.31     5285.65     67.18 o 
   3   0  10      246.29      227.07      8.51 o 
   4   0  10     1984.33     2040.49     30.10 o 
   5   0  10      663.47      797.51     15.28 o 
   6   0  10      590.79      502.35     14.03 o 
   7   0  10       17.42        8.86      5.03 o 
   8   0  10     1884.03     1921.27     32.77 o 
   9   0  10        1.74        0.00      6.76 o 
  10   0  10      247.10      285.97     14.43 o 
  11   0  10        1.85        4.20      6.50 o 
  12   0  10     1225.77     1350.69     31.30 o 
  13   0  10      305.53      250.12     15.40 o 
  14   0  10      416.33      441.78     19.85 o 
  15   0  10      525.40      510.15     21.82 o 
  16   0  10       74.07       74.97     14.33 o 
  17   0  10       33.41       22.88     10.18 o 
  18   0  10        0.39       16.31     12.49 o 
  19   0  10       73.76       67.28     15.90 o 
  20   0  10      110.58      114.19     18.43 o 
  21   0  10        0.00        0.00     13.06 o 
   1   1  10       41.57       42.91      3.63 o 
   2   1  10     3760.77     3769.46     35.30 o 
   3   1  10        8.76        4.59      2.78 o 
   4   1  10     3773.94     3849.22     36.06 o 
   5   1  10      365.95      437.48      8.59 o 
   6   1  10       58.36       39.00      3.84 o 
   7   1  10      875.84      879.98     16.41 o 
   8   1  10       35.94       43.92      4.38 o 
   9   1  10     2408.00     2541.48     32.29 o 
  10   1  10      418.70      379.73     11.55 o 
  11   1  10       39.46       33.45      5.77 o 
  12   1  10     1682.16     1597.72     26.85 o 
  13   1  10     1878.72     1725.15     46.77 o 
  14   1  10      163.63      175.83     10.67 o 
  15   1  10        5.92        4.27      6.47 o 
  16   1  10       47.99       37.02      7.65 o 
  17   1  10        0.01        5.12      6.78 o 
  18   1  10        0.04        0.00      7.57 o 
  19   1  10       94.71      102.29     11.00 o 
  20   1  10       68.10       69.01     10.59 o 
   0   2  10     3615.86     3247.33     44.07 o 
   1   2  10      381.86      441.44      8.95 o 
   2   2  10        5.91        9.28      2.98 o 
   3   2  10       66.35       90.98      4.41 o 
   4   2  10     4100.05     4260.88     39.60 o 
   5   2  10      243.77      236.80      6.29 o 
   6   2  10       14.69       11.71      3.44 o 
   7   2  10      220.68      245.94      7.16 o 
   8   2  10       11.48       20.36      3.99 o 
   9   2  10      112.91      103.81      7.03 o 
  10   2  10      116.73      133.87      7.66 o 
  11   2  10        6.56       10.51      5.19 o 
  12   2  10     1092.38     1017.16     23.78 o 
  13   2  10      354.44      310.09     12.68 o 
  14   2  10      158.72      181.23     10.02 o 
  15   2  10      305.19      303.16     12.59 o 
  16   2  10      142.73      147.86     10.05 o 
  17   2  10        1.92        4.70      6.99 o 
  18   2  10        9.66        0.00      7.24 o 
  19   2  10        8.53        6.79      8.44 o 
  20   2  10        1.43       19.86      9.01 o 
   1   3  10      207.93      203.70      5.89 o 
   2   3  10      150.85      155.33      5.36 o 
   3   3  10      406.71      375.56      7.78 o 
   4   3  10     1868.57     1818.58     19.97 o 
   5   3  10      143.95      171.40      5.73 o 
   6   3  10      409.00      427.48      9.18 o 
   7   3  10       12.88       19.01      3.85 o 
   8   3  10      112.35      125.02      7.01 o 
   9   3  10       10.07        9.64      4.37 o 
  10   3  10       19.84       17.91      5.51 o 
  11   3  10       91.18      104.32      7.55 o 
  12   3  10       78.89       62.20      8.61 o 
  13   3  10      327.17      332.82     12.41 o 
  14   3  10      135.55      150.71      9.62 o 
  15   3  10        0.02        0.00      7.13 o 
  16   3  10      564.28      555.93     17.53 o 
  17   3  10        0.13        0.00      7.13 o 
  18   3  10        1.43        5.06     10.88 o 
  19   3  10       26.99       30.20      9.22 o 
  20   3  10       53.71       44.88     10.48 o 
   0   4  10     4215.26     4054.41     53.93 o 
   1   4  10      781.99      870.63     11.90 o 
   2   4  10      382.71      378.64      7.79 o 
   3   4  10        9.85        9.03      3.57 o 
   4   4  10      955.58      857.18     12.15 o 
   5   4  10      130.30      116.88      5.17 o 
   6   4  10        3.88        0.00      3.43 o 
   7   4  10      185.91      188.43      7.78 o 
   8   4  10     2038.57     2001.69     24.72 o 
   9   4  10       52.30       62.04      6.20 o 
  10   4  10      447.62      416.83     13.16 o 
  11   4  10      339.54      348.11     12.58 o 
  12   4  10        3.55        6.52      5.87 o 
  13   4  10      104.96      112.87      8.85 o 
  14   4  10      390.98      334.35     13.57 o 
  15   4  10       59.80       51.80      8.21 o 
  16   4  10        0.58        2.84      7.04 o 
  17   4  10       11.71       10.43      8.04 o 
  18   4  10        5.02        6.32      8.78 o 
  19   4  10        2.12        4.56      9.60 o 
  20   4  10       23.18       24.82     10.40 o 
   1   5  10      113.15      113.05      6.39 o 
   2   5  10     1177.25     1052.30     18.14 o 
   3   5  10      578.17      590.35     15.26 o 
   4   5  10        2.17        1.58      4.24 o 
   5   5  10      604.60      570.71     14.79 o 
   6   5  10      181.77      167.49      8.24 o 
   7   5  10      803.84      788.35     20.60 o 
   8   5  10      523.01      472.60     15.63 o 
   9   5  10      663.19      647.46     15.60 o 
  10   5  10     1406.71     1430.13     31.76 o 
  11   5  10       10.15       18.17      6.81 o 
  12   5  10      312.40      301.12     13.56 o 
  13   5  10       26.11       27.59      7.79 o 
  14   5  10       26.69       31.57      7.92 o 
  15   5  10        4.71       10.32      7.38 o 
  16   5  10       69.99      114.72     10.67 o 
  17   5  10       45.12       55.93     10.17 o 
  18   5  10      158.13      191.78     15.46 o 
  19   5  10       88.76       99.85     13.34 o 
   0   6  10        2.51        2.81      6.90 o 
   1   6  10       66.39       64.19      6.48 o 
   2   6  10      780.12      743.15     15.07 o 
   3   6  10     1119.10     1006.26     18.81 o 
   4   6  10      131.32      117.95      7.47 o 
   5   6  10        0.03        1.62      4.55 o 
   6   6  10      216.50      235.93      9.86 o 
   7   6  10       12.80        5.45      5.62 o 
   8   6  10      562.55      621.75     16.06 o 
   9   6  10     1097.84     1010.12     21.23 o 
  10   6  10      163.00      155.01     10.37 o 
  11   6  10       48.85       45.94      8.57 o 
  12   6  10       12.35        3.18      7.36 o 
  13   6  10      197.01      190.70     12.69 o 
  14   6  10        1.17        0.00      7.72 o 
  15   6  10       24.69       11.82      8.58 o 
  16   6  10       38.31       29.66     10.11 o 
  17   6  10        0.65        0.00      9.86 o 
  18   6  10       49.97       17.97     11.47 o 
   1   7  10      628.47      609.12     14.96 o 
   2   7  10      109.58      109.05      7.98 o 
   3   7  10     1368.65     1340.96     28.57 o 
   4   7  10      105.28      128.33      8.33 o 
   5   7  10       27.16       31.62      6.41 o 
   6   7  10      905.36      839.22     19.02 o 
   7   7  10      426.56      400.11     14.37 o 
   8   7  10       17.61       11.61      8.75 o 
   9   7  10      143.96      122.58      9.62 o 
  10   7  10      199.49      158.37     11.35 o 
  11   7  10       17.89       17.54      8.66 o 
  12   7  10        1.15        0.00      7.69 o 
  13   7  10      136.09      169.74     12.70 o 
  14   7  10       79.37       63.03     10.38 o 
  15   7  10        0.00        0.00      8.60 o 
  16   7  10       30.77       39.84     10.72 o 
  17   7  10       11.84        9.53     11.36 o 
   0   8  10     1555.46     1488.23     34.43 o 
   1   8  10      326.68      286.30     11.72 o 
   2   8  10      389.56      335.32     12.44 o 
   3   8  10        0.85        6.31      6.19 o 
   4   8  10      285.29      300.47     11.96 o 
   5   8  10      216.67      212.84     10.60 o 
   6   8  10       99.36       81.88      8.78 o 
   7   8  10        5.74       28.51      8.17 o 
   8   8  10      168.67      138.93     10.04 o 
   9   8  10        0.08       16.11      7.55 o 
  10   8  10       56.43       65.21      9.40 o 
  11   8  10       14.38       13.88     11.78 o 
  12   8  10      319.40      285.19     19.74 o 
  13   8  10        2.49        0.00     11.73 o 
  14   8  10       20.22       11.10      9.96 o 
  15   8  10       15.20       20.62     10.40 o 
  16   8  10       62.98       76.83     12.82 o 
   1   9  10      399.28      365.58     15.53 o 
   2   9  10      518.17      527.95     18.69 o 
   3   9  10      886.70      816.78     18.73 o 
   4   9  10        0.04        3.32      6.53 o 
   5   9  10      116.38      120.20      9.30 o 
   6   9  10      134.15      137.40     11.58 o 
   7   9  10        0.58        0.00      6.94 o 
   8   9  10      477.68      493.48     17.67 o 
   9   9  10       27.02       35.27      8.75 o 
  10   9  10      739.37      625.63     24.17 o 
  11   9  10       14.05        1.43      9.58 o 
  12   9  10       27.96       25.12     11.43 o 
  13   9  10      126.40      106.18     13.32 o 
  14   9  10        9.65        9.04     10.80 o 
  15   9  10        0.36        1.20     10.07 o 
   0  10  10      168.71      133.65     14.28 o 
   1  10  10        0.34        8.48      7.08 o 
   2  10  10       75.59       69.53      8.40 o 
   3  10  10       35.92       41.99      8.27 o 
   4  10  10      101.16      110.78      9.66 o 
   5  10  10       23.71       34.52      8.13 o 
   6  10  10        3.87        0.47      7.18 o 
   7  10  10        0.71        5.51      7.69 o 
   8  10  10       16.47        0.81      7.78 o 
   9  10  10       17.05       31.17      9.19 o 
  10  10  10       11.45        1.11      8.30 o 
  11  10  10       18.83       19.94      9.90 o 
  12  10  10       51.68       31.76     11.04 o 
  13  10  10        0.05       11.34     12.08 o 
   1  11  10       15.04       14.01      7.93 o 
   2  11  10        2.48        7.22      7.55 o 
   3  11  10        2.61        7.63      7.80 o 
   4  11  10       21.44       25.79      8.20 o 
   5  11  10       34.02       31.69      8.49 o 
   6  11  10       40.25       42.32      9.23 o 
   7  11  10       13.14       12.30      8.13 o 
   8  11  10        4.17        7.20      8.58 o 
   9  11  10        3.58       15.44      8.95 o 
  10  11  10       15.26        0.50      9.58 o 
  11  11  10        2.56        0.00     11.27 o 
   0  12  10      124.76      203.02     18.78 o 
   1  12  10       95.93      125.74     11.19 o 
   2  12  10       94.53      123.00     10.87 o 
   3  12  10        0.98        7.07      8.26 o 
   4  12  10        3.84        8.20     10.29 o 
   5  12  10       77.98       82.20     11.65 o 
   6  12  10        5.37       21.22      9.93 o 
   7  12  10        6.11       15.02      9.46 o 
   8  12  10       18.69       22.84     10.45 o 
   1  13  10       76.14       84.72     11.75 o 
   2  13  10       12.29       17.25      9.54 o 
   3  13  10      117.75      141.51     12.72 o 
   1   1  11      857.82      847.65     11.79 o 
   2   1  11      306.16      247.98      6.80 o 
   3   1  11      653.68      729.92     10.78 o 
   4   1  11      121.79      137.09      5.19 o 
   5   1  11     1963.73     1987.77     22.43 o 
   6   1  11        5.39        0.00      3.57 o 
   7   1  11       42.11       36.67      5.03 o 
   8   1  11       29.23       31.39      4.46 o 
   9   1  11      166.62      133.95      7.96 o 
  10   1  11       98.28       86.80      6.99 o 
  11   1  11        5.13        1.41      5.02 o 
  12   1  11       25.55       29.40      6.15 o 
  13   1  11      890.00      808.64     17.49 o 
  14   1  11        2.08       10.02      6.11 o 
  15   1  11      101.50      109.82      8.93 o 
  16   1  11       42.28       56.63      7.93 o 
  17   1  11       26.02       43.53      8.24 o 
  18   1  11        0.01        8.35      8.89 o 
  19   1  11       38.12       54.05      9.35 o 
  20   1  11        1.72        4.29      8.72 o 
   0   2  11     4081.80     3828.92     51.45 o 
   1   2  11     1397.26     1503.90     17.40 o 
   2   2  11        0.58        1.20      3.03 o 
   3   2  11      186.01      161.38      5.70 o 
   4   2  11     1842.49     1890.47     23.20 o 
   5   2  11      151.98      140.53      5.90 o 
   6   2  11      117.55      118.60      6.69 o 
   7   2  11      863.86      844.96     16.55 o 
   8   2  11      149.25      189.08      7.74 o 
   9   2  11      324.35      309.27     11.61 o 
  10   2  11       30.62       39.31      5.93 o 
  11   2  11      172.27      146.60      8.76 o 
  12   2  11      227.23      218.98     10.22 o 
  13   2  11       73.28       66.90      8.92 o 
  14   2  11       34.34       33.99      6.82 o 
  15   2  11      557.03      544.62     18.90 o 
  16   2  11       17.87       28.26      7.47 o 
  17   2  11      206.61      216.73     12.38 o 
  18   2  11        4.15        2.89      9.49 o 
  19   2  11        2.50        0.80      9.25 o 
  20   2  11        0.00        0.00      9.45 o 
   1   3  11        4.12        0.00      2.99 o 
   2   3  11      910.51      787.47     11.57 o 
   3   3  11     1531.91     1486.91     17.52 o 
   4   3  11       81.34       75.49      4.62 o 
   5   3  11     1964.92     1995.63     22.97 o 
   6   3  11     2094.34     2049.93     23.59 o 
   7   3  11      158.01      167.50      7.84 o 
   8   3  11      488.54      495.52     11.81 o 
   9   3  11        6.07       10.75      4.68 o 
  10   3  11        0.59        3.35      5.03 o 
  11   3  11       39.92       24.30      6.17 o 
  12   3  11      231.21      206.44     10.15 o 
  13   3  11       82.98       64.36      7.92 o 
  14   3  11       18.23       16.84      7.25 o 
  15   3  11       17.75       30.85      7.64 o 
  16   3  11        3.44        9.45      7.09 o 
  17   3  11        2.15        0.00      7.37 o 
  18   3  11        5.84       14.44      8.82 o 
  19   3  11        4.36        9.13     11.05 o 
   0   4  11       12.34       34.30      6.58 o 
   1   4  11      233.64      250.62      7.18 o 
   2   4  11        7.50       14.39      3.65 o 
   3   4  11        0.06        0.00      3.11 o 
   4   4  11     2895.48     2728.20     28.15 o 
   5   4  11       75.54      110.64      6.02 o 
   6   4  11        0.38        0.00      3.96 o 
   7   4  11        4.69        7.74      4.15 o 
   8   4  11        0.15        0.00      4.64 o 
   9   4  11      439.48      430.36     12.29 o 
  10   4  11      216.98      195.40      9.77 o 
  11   4  11      276.19      258.49     11.45 o 
  12   4  11       51.90       38.73      7.91 o 
  13   4  11        0.14        0.00      6.44 o 
  14   4  11      527.99      524.18     16.66 o 
  15   4  11       23.24       18.86      7.45 o 
  16   4  11       44.49       55.27      8.69 o 
  17   4  11       41.62       54.01      9.44 o 
  18   4  11        5.55       13.00     12.74 o 
  19   4  11        2.29        2.13      9.96 o 
   1   5  11      247.38      237.45     10.30 o 
   2   5  11      365.26      338.57     11.14 o 
   3   5  11        3.68        1.95      4.73 o 
   4   5  11        4.14        0.88      4.64 o 
   5   5  11       79.09       72.37      7.27 o 
   6   5  11     1783.53     1652.88     30.49 o 
   7   5  11        6.79        4.22      5.02 o 
   8   5  11       81.49       80.20      8.17 o 
   9   5  11       30.45        5.01      6.34 o 
  10   5  11      814.57      769.53     25.00 o 
  11   5  11       24.39       35.33      9.66 o 
  12   5  11       44.82       41.43      8.47 o 
  13   5  11       74.41       61.93      9.46 o 
  14   5  11      105.93      139.75     11.76 o 
  15   5  11        0.27        8.93      8.18 o 
  16   5  11        1.37        0.00      8.06 o 
  17   5  11        0.38        0.00      8.94 o 
  18   5  11        0.49        1.39     10.55 o 
   0   6  11      759.15      687.01     22.20 o 
   1   6  11      842.47      777.90     15.89 o 
   2   6  11       54.02       47.36      6.45 o 
   3   6  11      300.29      331.57     12.50 o 
   4   6  11       48.12       52.96      7.37 o 
   5   6  11      459.51      377.23     19.50 o 
   6   6  11      627.68      557.81     20.13 o 
   7   6  11      143.48      145.59      8.65 o 
   8   6  11        0.63        0.00      5.81 o 
   9   6  11      293.17      284.92     13.03 o 
  10   6  11      255.84      251.53     13.66 o 
  11   6  11       51.19       45.73      9.14 o 
  12   6  11       56.20       54.72      9.29 o 
  13   6  11       32.11       30.13      8.73 o 
  14   6  11       66.80      117.63     13.05 o 
  15   6  11       28.50       33.48      9.40 o 
  16   6  11      134.72      142.67     12.90 o 
  17   6  11        9.07       19.22     10.55 o 
  18   6  11       27.85       45.10     12.32 o 
   1   7  11     1646.66     1477.39     23.76 o 
   2   7  11       28.87       23.10      6.41 o 
   3   7  11     1620.51     1565.25     24.61 o 
   4   7  11       11.87        0.00      5.59 o 
   5   7  11      637.90      618.15     16.40 o 
   6   7  11      244.58      217.30     12.37 o 
   7   7  11     1382.74     1273.85     24.48 o 
   8   7  11      300.40      285.70     14.02 o 
   9   7  11        0.13        0.00      7.47 o 
  10   7  11        6.06        0.00      8.06 o 
  11   7  11      223.39      221.86     15.27 o 
  12   7  11        0.04        0.00      7.82 o 
  13   7  11       12.11       16.30      8.95 o 
  14   7  11      348.96      303.26     16.52 o 
  15   7  11        0.13        9.62      9.25 o 
  16   7  11       11.09       12.49      9.51 o 
  17   7  11        6.04        0.18     10.64 o 
   0   8  11        2.85        0.00      9.19 o 
   1   8  11      883.35      863.16     18.64 o 
   2   8  11      182.16      192.03     10.44 o 
   3   8  11      738.63      701.57     16.98 o 
   4   8  11      126.78      127.60      9.12 o 
   5   8  11      532.92      542.96     28.48 o 
   6   8  11      324.69      306.06     13.11 o 
   7   8  11        4.02        0.00      6.47 o 
   8   8  11        9.09       11.35      7.74 o 
   9   8  11     1175.99     1100.15     27.64 o 
  10   8  11       92.96       89.97     10.63 o 
  11   8  11        0.29        0.00      8.43 o 
  12   8  11       70.22       79.44     11.70 o 
  13   8  11        0.22        0.00      9.37 o 
  14   8  11       15.87        9.96      9.39 o 
  15   8  11        5.01        8.27     13.04 o 
  16   8  11       16.85       16.29     11.65 o 
   1   9  11      302.86      308.01     12.93 o 
   2   9  11       24.02       37.49      7.68 o 
   3   9  11       32.04       36.21      8.08 o 
   4   9  11       25.29       16.41      7.08 o 
   5   9  11       11.74        7.63      7.38 o 
   6   9  11       56.07       64.33      8.98 o 
   7   9  11      304.72      305.17     14.07 o 
   8   9  11        0.05        9.81      8.05 o 
   9   9  11       15.99        2.46      8.08 o 
  10   9  11       22.45       16.04      8.97 o 
  11   9  11       17.20       15.46     10.84 o 
  12   9  11        2.69        6.27     11.18 o 
  13   9  11        1.31        0.00     10.05 o 
  14   9  11        3.96       17.28     10.44 o 
   0  10  11       61.90       64.53     12.42 o 
   1  10  11       93.13       95.59     10.02 o 
   2  10  11        9.53       11.36      7.28 o 
   3  10  11       35.03       45.13      8.29 o 
   4  10  11        0.25       13.67      8.05 o 
   5  10  11       19.27       15.14      7.76 o 
   6  10  11       32.88       36.58      8.58 o 
   7  10  11      153.80      163.44     11.76 o 
   8  10  11       17.10        1.72      8.35 o 
   9  10  11       42.59       44.64      9.85 o 
  10  10  11       86.28       96.22     12.00 o 
  11  10  11       31.94       47.23     11.70 o 
  12  10  11       18.87       44.07     12.50 o 
   1  11  11       22.21       40.27      8.64 o 
   2  11  11        3.44        0.40      7.50 o 
   3  11  11      250.57      271.12     13.63 o 
   4  11  11       12.60        3.30      8.27 o 
   5  11  11      139.67      167.11     12.15 o 
   6  11  11        4.10       13.86      8.14 o 
   7  11  11        0.20        0.00      8.51 o 
   8  11  11        9.46       15.79      9.16 o 
   9  11  11       32.10       32.05     10.15 o 
  10  11  11        2.37       13.11      9.91 o 
   0  12  11       12.57       20.73     11.98 o 
   1  12  11       33.05       66.32      9.85 o 
   2  12  11       17.41       21.39      8.63 o 
   3  12  11        0.21       10.74      8.82 o 
   4  12  11       46.54       66.08     10.47 o 
   5  12  11        1.84       10.08      8.92 o 
   6  12  11       16.49       25.55      9.64 o 
   7  12  11       68.47       86.29     12.82 o 
   0   0  12     3422.12     3195.31     63.12 o 
   1   0  12       64.77       50.71      5.99 o 
   2   0  12      170.76      207.67     10.31 o 
   3   0  12      950.37      895.92     17.82 o 
   4   0  12     3122.09     2840.85     40.60 o 
   5   0  12       73.76       35.57      6.52 o 
   6   0  12     1724.68     1932.42     33.51 o 
   7   0  12      418.34      360.91     14.15 o 
   8   0  12     1387.26     1388.48     27.23 o 
   9   0  12        0.06        0.00      6.45 o 
  10   0  12      148.52      136.67     14.31 o 
  11   0  12      205.65      200.42     13.91 o 
  12   0  12       17.41        2.50     10.10 o 
  13   0  12      531.37      529.78     30.38 o 
  14   0  12       68.37       95.64     12.16 o 
  15   0  12      200.37      208.31     15.96 o 
  16   0  12       86.49       96.65     12.84 o 
  17   0  12        8.98        6.03      9.48 o 
  18   0  12      383.62      418.97     25.24 o 
  19   0  12       10.96       16.70     12.49 o 
  20   0  12       23.97       59.71     14.62 o 
   1   1  12      293.18      319.28      7.72 o 
   2   1  12     2053.50     1963.32     21.81 o 
   3   1  12     1132.49     1110.69     14.46 o 
   4   1  12      421.27      431.79     10.85 o 
   5   1  12       12.48        5.91      3.93 o 
   6   1  12      398.35      354.87     10.77 o 
   7   1  12        0.65        0.00      4.37 o 
   8   1  12      756.59      756.99     14.25 o 
   9   1  12        1.19        0.00      5.14 o 
  10   1  12        4.77        7.72      5.52 o 
  11   1  12      103.69      107.89      8.02 o 
  12   1  12      378.05      384.61     13.15 o 
  13   1  12      791.71      762.83     17.90 o 
  14   1  12       29.78       23.89      6.74 o 
  15   1  12       11.46       12.92      6.72 o 
  16   1  12      265.98      293.26     13.11 o 
  17   1  12       26.47       19.10      7.55 o 
  18   1  12       38.77       29.71     11.78 o 
  19   1  12        0.61        0.00      7.63 o 
  20   1  12        0.09        0.00      9.11 o 
   0   2  12      124.21      105.94      8.03 o 
   1   2  12     2477.56     2419.17     25.77 o 
   2   2  12     1390.15     1407.84     17.08 o 
   3   2  12      361.41      432.79      8.93 o 
   4   2  12      343.37      318.60      9.10 o 
   5   2  12      802.93      782.16     16.04 o 
   6   2  12      113.63      131.05      7.35 o 
   7   2  12      317.33      337.70     13.16 o 
   8   2  12       24.42       15.23      4.86 o 
   9   2  12        1.00        0.00      4.94 o 
  10   2  12      248.28      232.80     10.15 o 
  11   2  12       12.25        4.91      5.75 o 
  12   2  12      409.39      450.68     14.01 o 
  13   2  12      142.72      149.51      9.57 o 
  14   2  12       77.41       78.45      8.28 o 
  15   2  12      260.18      272.38     12.47 o 
  16   2  12        8.96       19.23      7.85 o 
  17   2  12        0.84        3.00      7.04 o 
  18   2  12       24.23       31.27      9.17 o 
  19   2  12        0.06       11.30      9.03 o 
   1   3  12      733.71      719.45     11.34 o 
   2   3  12      570.61      557.34     10.11 o 
   3   3  12     1220.12     1256.99     16.03 o 
   4   3  12       60.08       70.50      4.80 o 
   5   3  12       22.99       20.49      4.31 o 
   6   3  12     1309.05     1289.56     18.24 o 
   7   3  12       61.22       85.12      5.98 o 
   8   3  12       15.79       13.19      5.06 o 
   9   3  12       35.82       35.76      6.01 o 
  10   3  12      348.57      341.89     15.08 o 
  11   3  12      366.53      346.02     13.11 o 
  12   3  12       59.28       65.43      7.90 o 
  13   3  12       44.86       45.43      9.12 o 
  14   3  12        0.91        5.25      6.90 o 
  15   3  12      130.16      134.10     13.64 o 
  16   3  12       30.43       59.93      8.70 o 
  17   3  12       77.18       94.91     10.07 o 
  18   3  12       42.58       42.68      9.12 o 
  19   3  12       11.95       15.86      9.65 o 
   0   4  12       72.51       83.78      8.12 o 
   1   4  12      876.88      873.70     14.15 o 
   2   4  12      166.87      177.90      7.15 o 
   3   4  12        0.34        0.93      4.25 o 
   4   4  12     1268.10     1256.00     19.91 o 
   5   4  12       99.34      105.04      7.07 o 
   6   4  12      469.64      423.01     11.21 o 
   7   4  12       12.87        9.45      6.72 o 
   8   4  12       17.16       13.77      5.58 o 
   9   4  12        6.53        0.00      5.98 o 
  10   4  12       36.99       26.09      6.94 o 
  11   4  12      208.25      181.50     10.97 o 
  12   4  12       44.06       28.82      7.38 o 
  13   4  12       86.17       88.24      9.44 o 
  14   4  12        2.63        3.85      7.07 o 
  15   4  12       75.17       67.51      9.51 o 
  16   4  12        0.09        0.00      7.59 o 
  17   4  12       22.73       19.61      8.66 o 
  18   4  12        4.29       14.80      9.41 o 
  19   4  12        0.09        0.00      9.96 o 
   1   5  12      242.75      239.01      9.70 o 
   2   5  12      388.76      413.81     14.11 o 
   3   5  12      570.10      569.48     13.21 o 
   4   5  12        0.13        0.58      4.88 o 
   5   5  12      127.11      123.60      7.82 o 
   6   5  12      434.39      379.62     12.71 o 
   7   5  12       77.88       92.33      7.85 o 
   8   5  12       19.50       19.49      6.59 o 
   9   5  12       13.76        6.35      7.38 o 
  10   5  12      309.50      327.98     15.06 o 
  11   5  12       13.12        2.64      7.14 o 
  12   5  12       81.77      110.22     10.58 o 
  13   5  12       48.21       28.89      8.37 o 
  14   5  12       79.51       70.34     10.27 o 
  15   5  12       89.48       94.91     11.17 o 
  16   5  12        5.63        0.53      8.62 o 
  17   5  12        1.13        0.93     10.45 o 
  18   5  12        4.20        3.56     10.30 o 
   0   6  12      149.10      141.90     13.29 o 
   1   6  12      126.83      135.60      9.87 o 
   2   6  12       94.63       92.25      7.81 o 
   3   6  12        3.92        1.99      6.00 o 
   4   6  12      754.84      707.73     19.01 o 
   5   6  12      923.00      834.66     26.56 o 
   6   6  12        2.00        8.01      6.10 o 
   7   6  12      247.18      199.23     10.58 o 
   8   6  12      212.24      263.03     12.54 o 
   9   6  12       22.64       23.81      7.46 o 
  10   6  12       69.74       67.68      9.52 o 
  11   6  12      229.66      212.76     13.32 o 
  12   6  12       14.79        7.47      7.71 o 
  13   6  12       50.22       67.31     12.18 o 
  14   6  12       68.05       83.64     11.23 o 
  15   6  12       49.97       52.83     10.57 o 
  16   6  12       24.26       32.40     11.12 o 
  17   6  12        0.04        0.00     10.44 o 
   1   7  12       96.16      106.96      8.55 o 
   2   7  12      173.66      185.32     12.97 o 
   3   7  12      295.42      299.48     15.08 o 
   4   7  12       12.69       10.10      6.63 o 
   5   7  12       68.75       57.13      8.38 o 
   6   7  12      258.71      250.78     12.02 o 
   7   7  12       29.53       24.91      7.10 o 
   8   7  12       58.16       69.20     10.11 o 
   9   7  12       12.38        0.13      7.67 o 
  10   7  12        0.51        4.49      8.73 o 
  11   7  12       52.76       40.31     10.34 o 
  12   7  12       68.45       60.81     10.82 o 
  13   7  12       10.90        0.00      8.96 o 
  14   7  12       19.99       31.58      9.68 o 
  15   7  12        0.78        0.43     10.05 o 
  16   7  12        1.38        0.00      9.22 o 
   0   8  12     1197.03     1099.26     30.27 o 
   1   8  12      178.40      172.70     10.47 o 
   2   8  12       31.55       29.77      7.70 o 
   3   8  12       50.52       61.18      7.85 o 
   4   8  12       99.36       95.31      9.37 o 
   5   8  12        4.59       23.41      7.40 o 
   6   8  12       12.17       18.94      7.24 o 
   7   8  12        4.53        8.71      7.47 o 
   8   8  12       10.14        6.60      8.31 o 
   9   8  12        3.46        4.40      9.60 o 
  10   8  12        5.22       21.99      9.30 o 
  11   8  12        6.72       28.88      9.89 o 
  12   8  12      333.97      373.86     19.62 o 
  13   8  12       31.45       19.88     10.37 o 
  14   8  12        5.36        0.00      9.71 o 
  15   8  12        0.01        0.00      9.84 o 
   1   9  12      143.18      158.24     10.50 o 
   2   9  12     1031.73     1043.34     26.40 o 
   3   9  12       71.34       88.33      8.97 o 
   4   9  12       18.33       10.03      7.44 o 
   5   9  12       71.09       61.92      8.89 o 
   6   9  12       22.61       41.51      8.29 o 
   7   9  12       13.42       16.44      7.73 o 
   8   9  12       17.14       29.03      9.01 o 
   9   9  12       61.69       27.65     10.05 o 
  10   9  12      411.01      376.56     21.31 o 
  11   9  12       68.46       52.82     13.97 o 
  12   9  12        0.49        0.00      9.51 o 
  13   9  12       39.23       56.85     12.26 o 
  14   9  12       15.00       23.63     12.12 o 
   0  10  12      172.19      210.95     17.27 o 
   1  10  12      103.50       79.12      9.36 o 
   2  10  12       51.50       64.24      9.61 o 
   3  10  12        6.10        0.00      7.64 o 
   4  10  12      154.43      180.98     12.29 o 
   5  10  12        9.74        0.00      7.44 o 
   6  10  12        0.80        2.43      7.57 o 
   7  10  12       66.63       55.35     10.83 o 
   8  10  12        0.35        1.03      8.76 o 
   9  10  12       29.70       19.90      9.77 o 
  10  10  12        6.78       21.53     11.30 o 
  11  10  12        2.52        0.00     10.30 o 
  12  10  12      257.60      258.89     18.17 o 
   1  11  12       17.59       17.10      8.35 o 
   2  11  12        5.54        0.00      8.03 o 
   3  11  12       12.47        3.81      8.55 o 
   4  11  12       36.62       36.39      9.17 o 
   5  11  12        5.45       21.33      8.58 o 
   6  11  12        3.76       11.47      8.66 o 
   7  11  12        0.39       14.78      9.25 o 
   8  11  12       68.41       73.32     13.65 o 
   9  11  12        6.24       41.78     11.02 o 
   0  12  12        0.02        5.17     11.83 o 
   1  12  12       18.39       18.71      8.83 o 
   2  12  12       13.76       27.58      9.33 o 
   3  12  12        1.45        2.17      8.96 o 
   4  12  12       31.67       35.56     10.48 o 
   5  12  12       70.72       83.82     12.78 o 
   6  12  12       16.50       24.19      9.75 o 
   1   1  13      239.69      215.19      6.99 o 
   2   1  13      627.74      578.47     10.37 o 
   3   1  13       51.33       62.28      4.72 o 
   4   1  13      399.97      388.34      9.37 o 
   5   1  13      398.51      364.56      9.83 o 
   6   1  13      562.38      511.00     11.45 o 
   7   1  13       28.21       43.14      5.21 o 
   8   1  13     1019.17      962.27     20.01 o 
   9   1  13      117.67      165.00      8.97 o 
  10   1  13       58.43       54.78      7.00 o 
  11   1  13       34.59       19.34      6.45 o 
  12   1  13       25.26       25.47      7.39 o 
  13   1  13      163.97      186.26     10.64 o 
  14   1  13       28.75       33.51      7.51 o 
  15   1  13       18.11       24.65      7.17 o 
  16   1  13       11.02        0.00      7.06 o 
  17   1  13       15.37       22.65      7.77 o 
  18   1  13        1.21        1.27      8.36 o 
  19   1  13       10.45        0.00      8.77 o 
   0   2  13      159.35      177.80      9.23 o 
   1   2  13      759.54      728.73     11.71 o 
   2   2  13       57.95       66.62      4.87 o 
   3   2  13       55.57       61.78      4.80 o 
   4   2  13     1525.64     1541.05     19.56 o 
   5   2  13      274.63      291.17      9.02 o 
   6   2  13       63.63       83.27      5.97 o 
   7   2  13       17.99       22.65      6.82 o 
   8   2  13      696.37      748.69     16.45 o 
   9   2  13       39.27       37.15      6.35 o 
  10   2  13      428.44      440.16     13.33 o 
  11   2  13      205.96      229.20     10.71 o 
  12   2  13      157.11      173.39     10.05 o 
  13   2  13      336.04      332.21     14.26 o 
  14   2  13       15.01       29.60      7.28 o 
  15   2  13        0.03        8.58      8.57 o 
  16   2  13       26.34       38.44      9.33 o 
  17   2  13       51.50       54.27      8.77 o 
  18   2  13       20.49       46.53      9.81 o 
  19   2  13       75.58       92.78     12.73 o 
   1   3  13      896.84      786.37     16.05 o 
   2   3  13      187.73      182.26      6.76 o 
   3   3  13     2067.23     2091.46     23.39 o 
   4   3  13        6.33        0.27      3.86 o 
   5   3  13       43.65       47.78      5.13 o 
   6   3  13        2.87        5.43      4.47 o 
   7   3  13      743.32      654.77     13.22 o 
   8   3  13      855.08      918.15     17.36 o 
   9   3  13       39.92       45.14      7.15 o 
  10   3  13       11.91       22.38      6.37 o 
  11   3  13      665.79      674.09     20.73 o 
  12   3  13       74.82       89.01      8.53 o 
  13   3  13        9.02       13.87      6.97 o 
  14   3  13       19.65        3.91      7.01 o 
  15   3  13      117.13      153.60     10.82 o 
  16   3  13        1.65        3.88      7.14 o 
  17   3  13        3.28       16.80      7.98 o 
  18   3  13        3.72        0.00      8.35 o 
   0   4  13      102.44      100.84      8.78 o 
   1   4  13      992.57      909.83     18.96 o 
   2   4  13        6.57        3.16      4.38 o 
   3   4  13      751.50      757.19     15.61 o 
   4   4  13       30.92       34.27      5.80 o 
   5   4  13      318.64      369.03     14.07 o 
   6   4  13      212.73      198.08      9.73 o 
   7   4  13       31.69       31.41      6.20 o 
   8   4  13      152.12      134.03      9.30 o 
   9   4  13      249.54      207.78     12.96 o 
  10   4  13       20.20       21.50      8.59 o 
  11   4  13        0.32        0.00      7.05 o 
  12   4  13       34.44       35.04      8.28 o 
  13   4  13       26.47       14.43      7.53 o 
  14   4  13        0.03        0.18      8.79 o 
  15   4  13       36.71       35.41      9.14 o 
  16   4  13        3.90        8.16      8.76 o 
  17   4  13       24.80       31.38     10.01 o 
  18   4  13       17.78        8.97     12.65 o 
   1   5  13       14.90       20.34      5.59 o 
   2   5  13        2.86        0.00      5.09 o 
   3   5  13      169.60      163.00      9.25 o 
   4   5  13       40.58       27.78      6.50 o 
   5   5  13       29.74       36.06      6.70 o 
   6   5  13      661.05      618.46     15.78 o 
   7   5  13       23.87       25.45      6.85 o 
   8   5  13       13.46       14.22      6.65 o 
   9   5  13       93.27      107.49     10.79 o 
  10   5  13       32.64       29.92      9.11 o 
  11   5  13        0.80        0.00      7.53 o 
  12   5  13       17.91       21.03      8.18 o 
  13   5  13       10.25       15.51      8.35 o 
  14   5  13        4.57        9.29      8.57 o 
  15   5  13       52.33       91.17     11.26 o 
  16   5  13        2.12       11.06      9.26 o 
  17   5  13       17.90       34.09     10.20 o 
   0   6  13     1565.66     1667.16     40.05 o 
   1   6  13      224.07      197.23      9.87 o 
   2   6  13      207.12      189.52     15.48 o 
   3   6  13        0.03        0.00      6.00 o 
   4   6  13        2.41        1.21      6.24 o 
   5   6  13      709.09      612.32     16.59 o 
   6   6  13        0.11        0.00      5.87 o 
   7   6  13       79.04       78.21      8.72 o 
   8   6  13      123.54      131.36     11.12 o 
   9   6  13        2.48       10.74      8.93 o 
  10   6  13      256.26      288.92     16.36 o 
  11   6  13       48.32       42.55      9.00 o 
  12   6  13        4.45        1.77      8.13 o 
  13   6  13       35.25       36.39      9.76 o 
  14   6  13        0.10        0.00      8.44 o 
  15   6  13        5.74       15.58     10.84 o 
  16   6  13        0.03        0.00      9.01 o 
  17   6  13       30.52       29.43     11.35 o 
   1   7  13        8.47        9.14      7.11 o 
   2   7  13      605.80      601.67     17.55 o 
   3   7  13       46.38       46.93      8.31 o 
   4   7  13      411.35      394.79     15.33 o 
   5   7  13       74.50       91.90      9.60 o 
   6   7  13       90.11       92.95      9.68 o 
   7   7  13       34.60       42.68      9.14 o 
   8   7  13        0.60       14.91      8.30 o 
   9   7  13       85.04      115.51     11.40 o 
  10   7  13       16.98        9.91      9.00 o 
  11   7  13        1.04        0.70      8.70 o 
  12   7  13        2.51        6.45      9.76 o 
  13   7  13       25.33       15.52      9.89 o 
  14   7  13      100.62       96.18     13.08 o 
  15   7  13       21.16       13.08     10.71 o 
  16   7  13       10.28       36.25     11.66 o 
   0   8  13     2350.18     2151.65     45.54 o 
   1   8  13      145.08      147.82     10.27 o 
   2   8  13      313.07      335.37     13.47 o 
   3   8  13       65.88       78.35      9.14 o 
   4   8  13        0.61        1.53      9.17 o 
   5   8  13       92.64       66.42      9.26 o 
   6   8  13       30.63       22.80      7.85 o 
   7   8  13       10.17       13.00      8.40 o 
   8   8  13       68.10       74.13     10.32 o 
   9   8  13      120.71       83.27     12.44 o 
  10   8  13       27.60       23.26      9.84 o 
  11   8  13        1.80        0.46      9.53 o 
  12   8  13       56.06       61.41     11.67 o 
  13   8  13        2.48        4.44     10.17 o 
  14   8  13        2.75       11.36     10.94 o 
   1   9  13        7.12       10.75      7.91 o 
   2   9  13       52.24       61.76      8.46 o 
   3   9  13      209.80      233.30     13.11 o 
   4   9  13        1.28        0.00      7.17 o 
   5   9  13       34.99       28.43      8.02 o 
   6   9  13        1.35        3.95      7.64 o 
   7   9  13      197.28      193.00     13.94 o 
   8   9  13       18.21       19.79      9.20 o 
   9   9  13       21.65       22.30      9.94 o 
  10   9  13        0.81       10.38      9.83 o 
  11   9  13        0.23        0.00     10.19 o 
  12   9  13       15.08        8.05     10.77 o 
  13   9  13       83.80       69.12     12.97 o 
   0  10  13       68.07       70.59     15.00 o 
   1  10  13       12.18       10.09      7.86 o 
   2  10  13        9.33       15.79      8.67 o 
   3  10  13       28.49       35.64      8.79 o 
   4  10  13        1.88        0.00      9.56 o 
   5  10  13       61.98       52.45      9.32 o 
   6  10  13       55.64       68.64      9.96 o 
   7  10  13       25.57       20.06      9.37 o 
   8  10  13        0.17        2.12      9.92 o 
   9  10  13       16.38       21.36      9.74 o 
  10  10  13       21.20       14.30     10.79 o 
  11  10  13      181.94      215.05     17.11 o 
   1  11  13       22.40       22.62      8.67 o 
   2  11  13       63.82       83.99     11.09 o 
   3  11  13        8.38       18.20      8.93 o 
   4  11  13       70.35       76.13     10.37 o 
   5  11  13        2.27        0.00      8.36 o 
   6  11  13        2.59        6.58      8.80 o 
   7  11  13       72.55       82.55     11.71 o 
   8  11  13        0.10       17.13     10.44 o 
   0  12  13      106.27       93.53     15.34 o 
   1  12  13        8.79       21.93      9.57 o 
   2  12  13        1.69        0.00      8.73 o 
   3  12  13        0.64        6.73      9.02 o 
   0   0  14     3610.21     3570.75     71.12 o 
   1   0  14      318.80      297.68     11.72 o 
   2   0  14      381.31      387.08     13.02 o 
   3   0  14     2707.13     2600.99     42.65 o 
   4   0  14       55.65       46.51      7.71 o 
   5   0  14      490.16      514.41     17.28 o 
   6   0  14       54.02       51.96      8.10 o 
   7   0  14       68.84       68.20      8.43 o 
   8   0  14      498.83      567.21     24.71 o 
   9   0  14     1537.89     1473.96     33.34 o 
  10   0  14       13.46       13.05      8.60 o 
  11   0  14      211.22      204.50     14.94 o 
  12   0  14      699.43      671.70     27.52 o 
  13   0  14        0.46        0.00      8.77 o 
  14   0  14       34.60       29.12     10.82 o 
  15   0  14       70.92       78.25     12.51 o 
  16   0  14       59.43       48.70     12.03 o 
  17   0  14       15.91        4.53     10.62 o 
  18   0  14        1.64       20.47     11.58 o 
   1   1  14      108.71      105.04      5.85 o 
   2   1  14     2573.72     2458.72     26.61 o 
   3   1  14      905.97      777.40     17.05 o 
   4   1  14       33.51       42.26      5.38 o 
   5   1  14      595.75      512.02     12.64 o 
   6   1  14      169.78      149.40      7.45 o 
   7   1  14      541.65      484.26     11.76 o 
   8   1  14        0.68        1.91      5.32 o 
   9   1  14      162.98      177.17      9.55 o 
  10   1  14      885.82      871.90     20.46 o 
  11   1  14       38.75       42.08      7.12 o 
  12   1  14      499.12      473.54     15.08 o 
  13   1  14        0.00        0.00      6.17 o 
  14   1  14       30.66       25.26      7.27 o 
  15   1  14        3.85        3.07      7.03 o 
  16   1  14        0.11        0.00      6.95 o 
  17   1  14       40.31       28.67      8.55 o 
  18   1  14       15.48       12.77      8.43 o 
   0   2  14      612.38      647.98     16.28 o 
   1   2  14       76.15       83.54      5.58 o 
   2   2  14      360.98      408.54      9.46 o 
   3   2  14      417.26      432.21     10.27 o 
   4   2  14        4.71        4.26      4.50 o 
   5   2  14        8.14        4.19      4.45 o 
   6   2  14      134.43      154.62      7.65 o 
   7   2  14      173.86      194.30      8.36 o 
   8   2  14      164.30      180.76      9.35 o 
   9   2  14       26.20       31.96      6.51 o 
  10   2  14        0.83        0.96      5.74 o 
  11   2  14      100.51       95.04      8.46 o 
  12   2  14       49.95       45.63      7.69 o 
  13   2  14        0.36        0.95      6.85 o 
  14   2  14      276.23      300.78     13.97 o 
  15   2  14       83.80       96.07     10.65 o 
  16   2  14        0.19        0.00      6.98 o 
  17   2  14        0.02        0.00      7.65 o 
  18   2  14        5.72       11.76      9.67 o 
   1   3  14      281.10      259.01      8.24 o 
   2   3  14        1.88        6.94      4.08 o 
   3   3  14      539.18      513.53     11.68 o 
   4   3  14      357.35      330.87      9.77 o 
   5   3  14        0.46        0.00      4.88 o 
   6   3  14      498.88      503.32     14.32 o 
   7   3  14      408.79      418.80     11.89 o 
   8   3  14       39.51       40.96      6.69 o 
   9   3  14       94.55       86.89      8.27 o 
  10   3  14       35.50       37.42      7.10 o 
  11   3  14      120.34      131.42      9.72 o 
  12   3  14      138.93      105.23     10.10 o 
  13   3  14      195.12      212.04     13.68 o 
  14   3  14       23.21       26.58      8.12 o 
  15   3  14        0.07       15.95      8.07 o 
  16   3  14        0.71        6.27      8.98 o 
  17   3  14       41.61       26.34      9.36 o 
  18   3  14       44.52       66.31     12.99 o 
   0   4  14      212.03      229.33     13.98 o 
   1   4  14     1576.10     1490.14     21.77 o 
   2   4  14       14.70        7.86      4.99 o 
   3   4  14      661.93      632.74     15.30 o 
   4   4  14       16.07       22.30      5.59 o 
   5   4  14     1435.34     1388.93     30.81 o 
   6   4  14        8.24        3.35      5.81 o 
   7   4  14       12.22       16.18      6.98 o 
   8   4  14      340.78      281.57     12.83 o 
   9   4  14      401.16      357.23     15.67 o 
  10   4  14       36.72       49.24      8.93 o 
  11   4  14       18.79       31.99      9.48 o 
  12   4  14       13.82       26.80      8.55 o 
  13   4  14        5.34        4.23      8.42 o 
  14   4  14        0.26        0.00      8.22 o 
  15   4  14       51.25       78.37     11.18 o 
  16   4  14       35.94       25.43      9.57 o 
  17   4  14        0.61        0.00      9.32 o 
   1   5  14      449.56      435.20     15.69 o 
   2   5  14      118.51      138.88      8.47 o 
   3   5  14      874.19      845.86     19.98 o 
   4   5  14      164.06      150.49      9.48 o 
   5   5  14      539.92      504.20     16.09 o 
   6   5  14      873.12      871.35     27.29 o 
   7   5  14      605.15      534.33     24.16 o 
   8   5  14      152.65      152.58     11.30 o 
   9   5  14       26.37        3.30      7.15 o 
  10   5  14      169.24      142.98     11.57 o 
  11   5  14       31.54       34.16      9.05 o 
  12   5  14       22.76       26.36      8.80 o 
  13   5  14       30.77       26.41      8.93 o 
  14   5  14        8.16       12.10      9.37 o 
  15   5  14       16.31       19.33      9.78 o 
  16   5  14       75.68       75.62     11.62 o 
  17   5  14        0.30       16.83     10.17 o 
   0   6  14       27.87       46.32     10.28 o 
   1   6  14      149.40      159.90     11.88 o 
   2   6  14       95.83       78.73      8.36 o 
   3   6  14      305.63      250.63     11.90 o 
   4   6  14      116.41      112.08      9.20 o 
   5   6  14      563.54      508.72     15.78 o 
   6   6  14       34.13       27.96      7.53 o 
   7   6  14       37.20       24.96      7.94 o 
   8   6  14        3.25       12.47      7.70 o 
   9   6  14       13.24       17.53      8.85 o 
  10   6  14      184.39      205.40     14.43 o 
  11   6  14       84.46       85.40     11.67 o 
  12   6  14       13.34       10.55      8.98 o 
  13   6  14        1.55        1.95      8.83 o 
  14   6  14      169.79      165.69     13.61 o 
  15   6  14      170.52      201.99     15.07 o 
  16   6  14       67.11       67.60     12.35 o 
   1   7  14       98.19       68.87      8.31 o 
   2   7  14        0.13        3.62      6.98 o 
   3   7  14       31.40       43.41      8.19 o 
   4   7  14       79.87       64.92      8.58 o 
   5   7  14       33.90       41.42      7.88 o 
   6   7  14      502.98      453.52     16.98 o 
   7   7  14        0.03        0.51      7.75 o 
   8   7  14       28.38       26.97      8.87 o 
   9   7  14        1.94       10.35      8.83 o 
  10   7  14      129.78      142.32     13.45 o 
  11   7  14       70.41       66.25     11.54 o 
  12   7  14        2.32        0.00      9.62 o 
  13   7  14       49.87       54.59     12.52 o 
  14   7  14       41.11       50.94     12.04 o 
  15   7  14        2.25        4.43     11.12 o 
   0   8  14      248.67      249.03     19.41 o 
   1   8  14      109.22       94.77     10.47 o 
   2   8  14      126.37       94.46     10.28 o 
   3   8  14       37.61       40.60     11.59 o 
   4   8  14      114.10      107.17     10.46 o 
   5   8  14       26.10       48.55      8.89 o 
   6   8  14       41.63       43.88      8.95 o 
   7   8  14       25.61       27.31      9.32 o 
   8   8  14       37.72       54.59     12.35 o 
   9   8  14      108.37      106.96     12.95 o 
  10   8  14       19.23        8.18      9.68 o 
  11   8  14       12.36        9.14     10.03 o 
  12   8  14       79.16       66.46     12.40 o 
  13   8  14        0.70        0.66     10.04 o 
   1   9  14      134.96      140.25     10.62 o 
   2   9  14      218.43      232.19     13.04 o 
   3   9  14       67.68       57.82      9.96 o 
   4   9  14      143.25      147.34     11.98 o 
   5   9  14        5.34        1.59      7.80 o 
   6   9  14        3.80        0.00      8.19 o 
   7   9  14       10.20       20.12      9.57 o 
   8   9  14       12.85       15.11      9.55 o 
   9   9  14        4.29        8.91     10.34 o 
  10   9  14        1.45        6.04      9.87 o 
  11   9  14        5.47       10.69     10.39 o 
  12   9  14       10.91       20.66     11.37 o 
   0  10  14      254.23      226.25     20.60 o 
   1  10  14       26.79       15.79      8.78 o 
   2  10  14      127.10      141.78     12.42 o 
   3  10  14        1.50        0.00      8.03 o 
   4  10  14       24.94       38.07      9.20 o 
   5  10  14       32.26       35.87      9.21 o 
   6  10  14        7.41       14.75     10.11 o 
   7  10  14       23.40       41.87     10.34 o 
   8  10  14       71.51       83.94     16.72 o 
   9  10  14        0.01        0.00     10.56 o 
  10  10  14        0.61        8.61     11.08 o 
   1  11  14        1.74       18.00      9.89 o 
   2  11  14        1.85        9.43      9.13 o 
   3  11  14       15.34       25.73      9.30 o 
   4  11  14        9.67        4.23      8.99 o 
   5  11  14        1.17        2.27      9.10 o 
   6  11  14       10.23        2.34      9.47 o 
   7  11  14        4.49        9.58     10.98 o 
   1   1  15      358.06      312.85      8.85 o 
   2   1  15      703.58      686.01     12.83 o 
   3   1  15        9.74       12.86      4.99 o 
   4   1  15      421.53      395.46     11.56 o 
   5   1  15     1045.99      972.01     16.29 o 
   6   1  15       24.26       10.73      5.06 o 
   7   1  15        1.72        0.00      4.76 o 
   8   1  15        2.76        7.84      5.64 o 
   9   1  15      298.88      273.74     14.05 o 
  10   1  15       79.26       99.75      8.51 o 
  11   1  15       65.24       96.82      8.71 o 
  12   1  15       85.95       98.09      9.04 o 
  13   1  15       39.84       39.55      7.94 o 
  14   1  15        4.35        3.32      6.87 o 
  15   1  15       12.28        9.70      7.42 o 
  16   1  15       10.02        7.69      7.87 o 
  17   1  15      180.41      203.20     13.86 o 
  18   1  15        0.05        0.00      8.59 o 
   0   2  15     1343.61     1343.49     27.44 o 
   1   2  15     1299.54     1189.29     16.56 o 
   2   2  15      803.04      791.92     14.55 o 
   3   2  15      446.13      456.13     11.50 o 
   4   2  15      635.57      606.39     13.40 o 
   5   2  15      101.05      110.96      7.21 o 
   6   2  15       16.00        5.11      4.97 o 
   7   2  15      220.87      196.59      9.20 o 
   8   2  15       24.28       24.15      6.18 o 
   9   2  15       54.80       47.69      7.04 o 
  10   2  15      383.23      387.98     14.29 o 
  11   2  15      251.68      283.20     14.21 o 
  12   2  15      368.34      406.04     15.34 o 
  13   2  15      174.78      201.55     15.03 o 
  14   2  15      133.89      164.21     11.33 o 
  15   2  15        4.99       11.92      8.19 o 
  16   2  15        0.03        0.00      7.82 o 
  17   2  15       54.22       59.51      9.74 o 
   1   3  15      458.11      444.37     16.19 o 
   2   3  15     1605.30     1565.18     24.37 o 
   3   3  15       41.42       41.50      5.92 o 
   4   3  15       61.49       53.82      6.95 o 
   5   3  15      224.42      222.33     10.59 o 
   6   3  15      332.56      309.67     14.16 o 
   7   3  15       17.09        0.00      6.81 o 
   8   3  15        1.73       13.63      7.25 o 
   9   3  15       21.55       24.52      7.49 o 
  10   3  15      575.76      562.84     21.44 o 
  11   3  15      200.34      168.42     11.54 o 
  12   3  15      114.21      126.32     10.85 o 
  13   3  15        4.51        7.49      8.25 o 
  14   3  15        3.62        1.04      7.80 o 
  15   3  15        4.63       13.71      8.63 o 
  16   3  15        7.18        0.00      8.26 o 
  17   3  15       75.53       93.86     11.67 o 
   0   4  15      918.35      837.02     23.77 o 
   1   4  15      108.31      107.74      7.74 o 
   2   4  15       38.23       42.23      6.86 o 
   3   4  15        8.27        4.48      5.65 o 
   4   4  15       56.89       67.76      7.77 o 
   5   4  15     1410.36     1371.84     23.94 o 
   6   4  15       22.89       16.60      6.50 o 
   7   4  15        2.40        0.00      6.31 o 
   8   4  15      128.08      108.29     10.44 o 
   9   4  15      420.63      376.59     16.32 o 
  10   4  15      144.40      156.89     14.24 o 
  11   4  15       39.19       27.31     11.68 o 
  12   4  15       61.58       63.66     10.08 o 
  13   4  15      160.04      189.94     13.77 o 
  14   4  15        0.07        0.00      8.84 o 
  15   4  15       27.31       33.55     12.81 o 
  16   4  15        0.08       22.56      9.82 o 
  17   4  15       51.11       43.27     11.26 o 
   1   5  15        0.73        0.53      5.96 o 
   2   5  15       58.15       60.52      7.99 o 
   3   5  15       81.04       81.26      8.40 o 
   4   5  15       23.60       17.91      6.99 o 
   5   5  15        1.43        0.00      6.91 o 
   6   5  15       42.00       26.89      7.44 o 
   7   5  15       58.46       50.60      8.97 o 
   8   5  15       37.19       48.93      8.31 o 
   9   5  15      164.93      187.80     12.79 o 
  10   5  15       18.07        5.70      8.39 o 
  11   5  15       23.01        9.03      8.08 o 
  12   5  15       40.74       53.35      9.77 o 
  13   5  15        2.27       13.99      8.99 o 
  14   5  15        6.60       18.25      9.35 o 
  15   5  15        2.98       14.44      9.86 o 
  16   5  15       18.56       15.07     10.60 o 
   0   6  15      544.54      551.06     21.98 o 
   1   6  15      443.59      423.31     20.67 o 
   2   6  15       21.21       11.36      6.99 o 
   3   6  15       28.75       18.81      7.22 o 
   4   6  15      323.08      348.53     13.84 o 
   5   6  15      112.26      140.26     10.50 o 
   6   6  15       30.78       16.99      7.72 o 
   7   6  15       53.83       55.73      9.27 o 
   8   6  15       16.93        0.00      7.55 o 
   9   6  15       71.24       35.66      9.74 o 
  10   6  15       37.09       43.75     10.02 o 
  11   6  15       32.29       18.09      9.91 o 
  12   6  15        2.90       14.07      9.73 o 
  13   6  15       13.25       25.05     10.25 o 
  14   6  15       94.80      107.91     13.83 o 
  15   6  15        1.74       10.61     11.97 o 
   1   7  15      669.11      636.32     18.30 o 
   2   7  15       11.14        0.00      7.33 o 
   3   7  15      918.27      973.95     21.76 o 
   4   7  15        3.21        0.00      7.12 o 
   5   7  15       32.08       24.21      8.58 o 
   6   7  15       15.60       12.53      7.93 o 
   7   7  15       74.08       72.57     10.46 o 
   8   7  15        9.93       15.21      8.68 o 
   9   7  15       69.36       48.61     11.06 o 
  10   7  15       14.17        5.08      9.43 o 
  11   7  15       15.28       19.61     10.66 o 
  12   7  15       48.43       41.78     11.27 o 
  13   7  15        0.30        8.31     10.43 o 
  14   7  15       10.20       17.20     11.21 o 
   0   8  15      126.24      138.81     15.69 o 
   1   8  15      682.66      718.90     21.10 o 
   2   8  15       11.07       12.56      8.15 o 
   3   8  15       51.79       58.29     10.15 o 
   4   8  15       50.41       56.34      8.98 o 
   5   8  15      286.33      283.24     14.81 o 
   6   8  15       42.74       58.39     10.62 o 
   7   8  15        4.03       12.91      8.79 o 
   8   8  15        8.50       11.92      9.10 o 
   9   8  15       12.61       17.82      9.95 o 
  10   8  15        3.96       19.14     10.39 o 
  11   8  15        6.82       14.89     10.42 o 
  12   8  15        0.45       11.69     11.09 o 
   1   9  15        8.94        1.58      7.77 o 
   2   9  15       54.72       89.79     10.62 o 
   3   9  15       21.03       23.16      9.00 o 
   4   9  15        1.67       14.09      8.24 o 
   5   9  15       62.02       87.51     11.01 o 
   6   9  15        0.00        0.00      9.19 o 
   7   9  15       34.57       24.81     10.06 o 
   8   9  15       10.37        1.89      9.50 o 
   9   9  15        3.26        0.00     10.42 o 
  10   9  15       34.53       45.66     12.47 o 
  11   9  15       23.42       28.88     11.54 o 
   0  10  15       57.94       87.15     18.17 o 
   1  10  15      108.47      114.43     13.38 o 
   2  10  15        4.94        0.00      9.15 o 
   3  10  15       34.75       52.04     10.63 o 
   4  10  15       26.87       33.74     11.30 o 
   5  10  15        0.46        2.96      8.55 o 
   6  10  15        2.92       11.98     10.08 o 
   7  10  15        1.72        0.00     10.00 o 
   8  10  15        1.39        5.35     10.26 o 
   1  11  15       34.59       33.47     10.22 o 
   2  11  15        8.31       12.77      9.40 o 
   3  11  15       77.25       82.37     11.42 o 
   4  11  15        0.42        5.71      9.77 o 
   0   0  16      760.64      718.48     34.33 o 
   1   0  16     1280.30     1242.30     24.67 o 
   2   0  16     2971.55     3055.71     49.52 o 
   3   0  16       89.94       79.33      9.39 o 
   4   0  16      179.26      166.96     12.41 o 
   5   0  16      567.92      605.14     19.05 o 
   6   0  16      453.39      369.35     19.79 o 
   7   0  16      881.86      774.31     23.92 o 
   8   0  16     1105.19      973.70     33.17 o 
   9   0  16      209.45      190.20     14.77 o 
  10   0  16      709.32      681.73     24.43 o 
  11   0  16      404.70      412.92     20.96 o 
  12   0  16       31.48       29.84     11.53 o 
  13   0  16       74.57       52.54     11.96 o 
  14   0  16       11.35       26.95     11.70 o 
  15   0  16        6.32       26.19     11.76 o 
  16   0  16       60.91       50.37     12.54 o 
  17   0  16        0.17        0.00     11.81 o 
   1   1  16      133.20      143.42      8.21 o 
   2   1  16       54.53       49.17      6.21 o 
   3   1  16      392.75      357.51     10.78 o 
   4   1  16      253.52      232.16      9.31 o 
   5   1  16       31.46       31.63      5.79 o 
   6   1  16       68.11       80.68      6.73 o 
   7   1  16       29.99       28.69      6.66 o 
   8   1  16        0.06        0.00      5.97 o 
   9   1  16      153.59      169.45     10.07 o 
  10   1  16      110.78      137.76      9.73 o 
  11   1  16      490.13      465.99     15.38 o 
  12   1  16      440.42      434.71     15.29 o 
  13   1  16        0.64        8.32      7.55 o 
  14   1  16       26.59       29.15      8.61 o 
  15   1  16       41.95       53.60     10.55 o 
  16   1  16        4.97        8.71      8.52 o 
  17   1  16       42.42       53.40     10.54 o 
   0   2  16      113.63      132.34     10.02 o 
   1   2  16       35.77       34.33      5.64 o 
   2   2  16     1880.16     1840.19     28.97 o 
   3   2  16      110.57      108.58      7.25 o 
   4   2  16        7.49       15.73      5.33 o 
   5   2  16        5.46        1.47      5.03 o 
   6   2  16      184.59      183.59     12.15 o 
   7   2  16      390.24      363.79     11.90 o 
   8   2  16      408.66      449.47     14.65 o 
   9   2  16       27.01       21.85      7.14 o 
  10   2  16       40.61       38.18     11.81 o 
  11   2  16      356.26      342.42     14.31 o 
  12   2  16       65.58       69.21      9.04 o 
  13   2  16       43.39       34.09      8.49 o 
  14   2  16        0.15        4.28      8.41 o 
  15   2  16        7.18        0.16      8.37 o 
  16   2  16       14.40       17.00      9.29 o 
  17   2  16       70.41       67.58     11.08 o 
   1   3  16      667.55      622.86     14.21 o 
   2   3  16       13.46       21.63      6.12 o 
   3   3  16        1.50        6.79      5.96 o 
   4   3  16      384.79      387.94     13.35 o 
   5   3  16      191.27      201.30     10.55 o 
   6   3  16        0.02        0.00      5.93 o 
   7   3  16      130.82      140.69     10.33 o 
   8   3  16      407.34      353.39     15.74 o 
   9   3  16        0.12        0.00      7.32 o 
  10   3  16       58.38       56.78     11.18 o 
  11   3  16        1.07        0.00      7.73 o 
  12   3  16      112.30      124.46     11.71 o 
  13   3  16      122.20      110.64     11.76 o 
  14   3  16       35.32       40.46     10.72 o 
  15   3  16        3.39       14.20      9.34 o 
  16   3  16       10.88       14.37     10.11 o 
   0   4  16      178.02      191.72     16.19 o 
   1   4  16      608.24      565.53     15.77 o 
   2   4  16      337.75      309.95     12.55 o 
   3   4  16        0.32       11.90      6.79 o 
   4   4  16       13.11        4.72      6.74 o 
   5   4  16        4.58        0.00      6.12 o 
   6   4  16       13.15        7.91      6.41 o 
   7   4  16       98.61       82.55      9.08 o 
   8   4  16       60.94       52.23      9.29 o 
   9   4  16       57.76       71.23      9.95 o 
  10   4  16        3.50        2.90      8.08 o 
  11   4  16      193.77      187.53     13.40 o 
  12   4  16       29.73       31.61     10.34 o 
  13   4  16        0.03       18.74     10.13 o 
  14   4  16        1.56       10.01      9.77 o 
  15   4  16       10.23        7.40      9.56 o 
  16   4  16       18.40       13.65     10.07 o 
   1   5  16      291.35      308.53     13.09 o 
   2   5  16        0.65        0.00      6.27 o 
   3   5  16        0.65        0.00      9.18 o 
   4   5  16        0.00        0.00      6.82 o 
   5   5  16       98.13      103.41      9.88 o 
   6   5  16      318.99      291.45     13.66 o 
   7   5  16       13.63       14.25      8.94 o 
   8   5  16       70.86       63.66     10.41 o 
   9   5  16       94.77      106.38     12.09 o 
  10   5  16       10.75       12.24      9.14 o 
  11   5  16      164.94      153.48     12.69 o 
  12   5  16       39.39       50.21     10.41 o 
  13   5  16       13.47        6.96      9.47 o 
  14   5  16       25.20       25.94     10.26 o 
  15   5  16       25.45       16.80     10.41 o 
   0   6  16       25.74       20.42     11.36 o 
   1   6  16      707.14      660.16     19.40 o 
   2   6  16       27.40       16.84      7.33 o 
   3   6  16       15.60        3.30      7.17 o 
   4   6  16      544.96      526.24     18.08 o 
   5   6  16      113.10      102.10     10.29 o 
   6   6  16       43.26       53.52      9.45 o 
   7   6  16       32.02       61.95      9.82 o 
   8   6  16       63.11       59.56     10.74 o 
   9   6  16      103.91      101.56     13.32 o 
  10   6  16       30.78       36.78     10.64 o 
  11   6  16      129.71      137.97     13.75 o 
  12   6  16       52.85       34.13     10.94 o 
  13   6  16       16.01       26.78     11.16 o 
  14   6  16        0.01        1.48     10.65 o 
   1   7  16       64.01       62.72      8.98 o 
   2   7  16       21.89       40.31      8.30 o 
   3   7  16       27.90       36.25      8.85 o 
   4   7  16       24.67       23.51      8.38 o 
   5   7  16      175.30      163.02     11.89 o 
   6   7  16      319.06      333.24     17.75 o 
   7   7  16       42.09       31.26      9.39 o 
   8   7  16        0.99        0.56      9.29 o 
   9   7  16       13.25       11.46     15.00 o 
  10   7  16       23.29       56.58     11.23 o 
  11   7  16       14.40       13.76     10.48 o 
  12   7  16        3.21        0.00     10.07 o 
  13   7  16       31.16       34.20     12.23 o 
   0   8  16      112.61       97.40     15.75 o 
   1   8  16      124.09      112.73     11.24 o 
   2   8  16       86.63       74.80      9.61 o 
   3   8  16      334.07      365.33     15.77 o 
   4   8  16       53.68       43.42      9.41 o 
   5   8  16       70.20       45.47      9.40 o 
   6   8  16       17.23       24.57      9.48 o 
   7   8  16       24.84       35.03      9.76 o 
   8   8  16      109.25      141.50     14.10 o 
   9   8  16      103.08      144.80     14.38 o 
  10   8  16       11.49       12.02     10.62 o 
  11   8  16        6.74       18.90     11.19 o 
   1   9  16        0.62        0.00      8.53 o 
   2   9  16       24.78       31.78      9.51 o 
   3   9  16        7.32        2.02      8.47 o 
   4   9  16        7.01       14.97      9.14 o 
   5   9  16      224.74      215.00     14.10 o 
   6   9  16      122.84      167.29     13.99 o 
   7   9  16      169.52      173.09     15.64 o 
   8   9  16        8.21       21.27     10.65 o 
   9   9  16        1.06        0.00     10.42 o 
   0  10  16        4.99       29.41     14.07 o 
   1  10  16        4.01        5.55      9.09 o 
   2  10  16        8.00       10.32      8.77 o 
   3  10  16      123.25      130.91     12.17 o 
   4  10  16        0.37       12.18      9.20 o 
   5  10  16       20.19       27.90     10.69 o 
   6  10  16        0.15        5.61     10.22 o 
   7  10  16        0.55        9.83     10.13 o 
   1   1  17        2.45       12.33      5.52 o 
   2   1  17      491.85      447.52     12.24 o 
   3   1  17       17.39       16.16      5.70 o 
   4   1  17      353.31      329.70     11.54 o 
   5   1  17      108.11      111.74      7.67 o 
   6   1  17      817.88      764.97     17.74 o 
   7   1  17      156.16      178.07     10.15 o 
   8   1  17        3.54        0.00      6.35 o 
   9   1  17       11.94       10.60      9.04 o 
  10   1  17       30.02       28.74      7.52 o 
  11   1  17        0.17        0.00      7.18 o 
  12   1  17        1.65        0.00      7.59 o 
  13   1  17        4.20        0.00      7.83 o 
  14   1  17       18.14       17.89      8.44 o 
  15   1  17       44.77       65.72      9.98 o 
  16   1  17        0.01        8.76      9.02 o 
   0   2  17     1104.25     1103.81     48.50 o 
   1   2  17      435.95      493.73     13.96 o 
   2   2  17       37.80       47.15      7.06 o 
   3   2  17      251.34      238.11     10.61 o 
   4   2  17      663.74      684.78     16.90 o 
   5   2  17      846.13      826.17     16.93 o 
   6   2  17      296.90      286.94     11.60 o 
   7   2  17      149.51      180.15     11.34 o 
   8   2  17      165.90      163.18     11.21 o 
   9   2  17      129.82      131.41     10.72 o 
  10   2  17       19.62       17.12      7.80 o 
  11   2  17       11.00       12.67      8.46 o 
  12   2  17       25.02       61.69      9.59 o 
  13   2  17       50.62       32.54      9.08 o 
  14   2  17        2.81        0.00      8.49 o 
  15   2  17       18.60       23.91     10.04 o 
  16   2  17       10.06       16.30     10.22 o 
   1   3  17      202.55      209.32     10.19 o 
   2   3  17       41.40       57.78      7.77 o 
   3   3  17       54.96       56.07      7.56 o 
   4   3  17       95.81      119.53      9.18 o 
   5   3  17       19.20       14.12      6.87 o 
   6   3  17      663.54      596.54     18.65 o 
   7   3  17       59.01       63.60      9.71 o 
   8   3  17      179.70      170.36     12.16 o 
   9   3  17        1.49        0.00      7.49 o 
  10   3  17        0.05        0.00      8.10 o 
  11   3  17       15.45       11.82      8.90 o 
  12   3  17        0.34        0.00      8.59 o 
  13   3  17       25.24       28.08      9.91 o 
  14   3  17        5.45        0.00      9.29 o 
  15   3  17       77.10       81.24     11.87 o 
   0   4  17      262.55      243.44     18.05 o 
   1   4  17      626.39      600.62     16.66 o 
   2   4  17        0.69        5.92      8.39 o 
   3   4  17       26.14       26.82      7.89 o 
   4   4  17        7.18        4.60      7.18 o 
   5   4  17      413.89      447.23     16.30 o 
   6   4  17       36.66       27.43      8.56 o 
   7   4  17       16.73       34.10      8.14 o 
   8   4  17       13.74       26.91      8.54 o 
   9   4  17      172.19      161.53     12.72 o 
  10   4  17      122.54      109.46     13.08 o 
  11   4  17        1.11        8.80      8.97 o 
  12   4  17        5.70        3.05      9.82 o 
  13   4  17        3.30        0.00      9.09 o 
  14   4  17       22.19       29.95     10.34 o 
  15   4  17        9.68        0.00      9.85 o 
   1   5  17       36.23       46.21      8.15 o 
   2   5  17      503.50      502.53     17.31 o 
   3   5  17       19.93       12.60      7.72 o 
   4   5  17       16.79       15.92      7.54 o 
   5   5  17       47.77       38.45      8.33 o 
   6   5  17       95.27      119.15     11.27 o 
   7   5  17        9.38       18.68      8.52 o 
   8   5  17      147.85      151.58     13.28 o 
   9   5  17        0.60        0.00     11.09 o 
  10   5  17        0.05        9.97      9.45 o 
  11   5  17       33.65       40.23     10.73 o 
  12   5  17       19.42        0.00      9.93 o 
  13   5  17        0.01        2.37     10.47 o 
  14   5  17       24.81       49.50     11.64 o 
   0   6  17      852.99      765.49     34.51 o 
   1   6  17      187.99      229.81     15.82 o 
   2   6  17        9.63        5.07      7.48 o 
   3   6  17        1.08        0.00      7.36 o 
   4   6  17      366.66      375.44     17.14 o 
   5   6  17       29.63       12.78      8.02 o 
   6   6  17       37.18       47.36     10.01 o 
   7   6  17        0.63       16.78      8.81 o 
   8   6  17      254.07      261.50     16.70 o 
   9   6  17       35.89       27.35     10.44 o 
  10   6  17       26.03       28.10     10.47 o 
  11   6  17        6.26        3.20      9.89 o 
  12   6  17       29.56       35.16     11.41 o 
  13   6  17       58.28       90.42     13.86 o 
   1   7  17       93.84       91.85     10.61 o 
   2   7  17      279.25      273.88     14.02 o 
   3   7  17       29.51       40.64      9.16 o 
   4   7  17       46.35       48.90      9.71 o 
   5   7  17        8.75        7.52      7.86 o 
   6   7  17      287.34      262.95     15.64 o 
   7   7  17       14.72       12.02      9.46 o 
   8   7  17        0.05        0.00      9.29 o 
   9   7  17        4.66       14.99     10.19 o 
  10   7  17      145.85      124.56     14.32 o 
  11   7  17       77.28      136.13     14.51 o 
  12   7  17        1.02        2.09     10.94 o 
   0   8  17        3.95       14.44     12.68 o 
   1   8  17       35.65       39.32      9.80 o 
   2   8  17       14.15       12.20      8.38 o 
   3   8  17       70.95       63.40     10.33 o 
   4   8  17      177.64      185.12     13.54 o 
   5   8  17       23.98       10.70      9.02 o 
   6   8  17       20.59       18.91      9.71 o 
   7   8  17        4.51        9.64      9.36 o 
   8   8  17      217.50      229.73     17.05 o 
   9   8  17       61.84       55.01     12.57 o 
  10   8  17        2.49        6.48     13.03 o 
   1   9  17       12.61       15.91      9.62 o 
   2   9  17        0.26        0.94      9.12 o 
   3   9  17        0.34        3.55      9.08 o 
   4   9  17        7.93       16.45      9.31 o 
   5   9  17        6.47        0.00      9.72 o 
   6   9  17       26.59       43.08     11.30 o 
   7   9  17       76.61       75.67     12.54 o 
   8   9  17        9.76       23.16     14.21 o 
   0  10  17       69.62       79.86     16.96 o 
   1  10  17       38.88       40.88     10.91 o 
   2  10  17        0.20        0.00      9.69 o 
   3  10  17       22.84       14.71     10.32 o 
   4  10  17        0.73        0.00      9.63 o 
   0   0  18        0.55        7.03     12.70 o 
   1   0  18      114.46      105.49     10.85 o 
   2   0  18        4.40        0.09      7.74 o 
   3   0  18     1041.80      965.64     24.80 o 
   4   0  18      101.54      119.57     11.67 o 
   5   0  18      697.71      684.56     31.35 o 
   6   0  18       31.17       50.11      9.57 o 
   7   0  18      193.96      188.41     15.10 o 
   8   0  18        0.22        0.00      9.44 o 
   9   0  18       37.00       45.66     11.27 o 
  10   0  18      914.14      824.29     28.48 o 
  11   0  18        0.08        2.67     10.58 o 
  12   0  18       27.41       30.77     16.95 o 
  13   0  18       21.13       12.10     11.59 o 
  14   0  18       54.40       71.71     15.27 o 
  15   0  18       33.21       20.71     13.89 o 
   1   1  18      955.20      884.94     16.45 o 
   2   1  18       27.56       37.48      6.40 o 
   3   1  18      487.18      470.19     13.01 o 
   4   1  18        2.88        0.00      5.41 o 
   5   1  18       26.30       33.06      6.36 o 
   6   1  18        6.55        0.66      6.03 o 
   7   1  18     1018.22      957.55     19.68 o 
   8   1  18      264.57      302.83     12.85 o 
   9   1  18       31.33       36.65      8.25 o 
  10   1  18       10.04       10.26      7.69 o 
  11   1  18        0.03        8.80      7.65 o 
  12   1  18      117.18      121.86     10.81 o 
  13   1  18        1.89        1.65      8.11 o 
  14   1  18        7.55        0.00      8.78 o 
  15   1  18        1.84        6.12      9.27 o 
   0   2  18      641.42      675.10     29.35 o 
   1   2  18      512.20      567.45     16.15 o 
   2   2  18        7.61       15.67      6.35 o 
   3   2  18      844.72      772.35     22.78 o 
   4   2  18       21.72       35.59      7.53 o 
   5   2  18        1.44        0.00      6.64 o 
   6   2  18        3.28        0.00      7.04 o 
   7   2  18       41.20       28.83      8.45 o 
   8   2  18        0.89       19.94      8.39 o 
   9   2  18       60.56       59.29      9.81 o 
  10   2  18      169.48      197.18     13.76 o 
  11   2  18      185.38      189.53     13.77 o 
  12   2  18       65.61       70.09     11.18 o 
  13   2  18       35.79       22.22      9.96 o 
  14   2  18        0.71        7.27      9.41 o 
  15   2  18       37.56       55.15     12.04 o 
   1   3  18       50.74       54.46      9.15 o 
   2   3  18       35.87       36.45      8.17 o 
   3   3  18     1597.78     1515.29     27.67 o 
   4   3  18      185.64      152.50     10.29 o 
   5   3  18      129.50      105.01      9.53 o 
   6   3  18        3.52        5.34      7.27 o 
   7   3  18       40.35       52.59      9.53 o 
   8   3  18      189.63      198.33     13.39 o 
   9   3  18       58.33       74.49     10.55 o 
  10   3  18        2.93       14.75      8.86 o 
  11   3  18       56.49       70.33     10.95 o 
  12   3  18        0.01        3.11      9.09 o 
  13   3  18        2.37        3.16      9.48 o 
  14   3  18       25.49       30.87     11.15 o 
   0   4  18      110.58      131.29     17.46 o 
   1   4  18      446.18      426.58     17.82 o 
   2   4  18        9.78       17.24      7.47 o 
   3   4  18        8.66        9.58      7.96 o 
   4   4  18       30.47       44.30      8.58 o 
   5   4  18      464.79      447.92     22.37 o 
   6   4  18       25.72       35.13      9.10 o 
   7   4  18       70.09       96.16     13.37 o 
   8   4  18      203.79      235.19     15.57 o 
   9   4  18        1.66        2.00      8.34 o 
  10   4  18       63.87       75.67     17.17 o 
  11   4  18       78.98       84.64     11.79 o 
  12   4  18        4.96       16.21      9.73 o 
  13   4  18      231.91      265.41     16.77 o 
  14   4  18       33.86       57.27     11.84 o 
   1   5  18       20.37       20.41      8.61 o 
   2   5  18      121.94      111.33     10.52 o 
   3   5  18      162.16      161.95     11.55 o 
   4   5  18        1.23        0.00      7.68 o 
   5   5  18       82.57       67.54      9.51 o 
   6   5  18       16.13       14.21      8.53 o 
   7   5  18        3.92        0.91      8.91 o 
   8   5  18       70.42       52.10     12.24 o 
   9   5  18       15.52       13.22     10.06 o 
  10   5  18       67.22       75.27     12.49 o 
  11   5  18       28.99       45.56     11.47 o 
  12   5  18        3.32        0.00      9.88 o 
  13   5  18       67.83       93.60     14.15 o 
   0   6  18      100.92      103.68     16.86 o 
   1   6  18      124.95      127.48     11.35 o 
   2   6  18        0.30        0.00      8.11 o 
   3   6  18       87.11      118.04     11.04 o 
   4   6  18      165.69      152.55     11.90 o 
   5   6  18        0.12        0.00      7.84 o 
   6   6  18        0.36        0.00      8.46 o 
   7   6  18        4.91        3.30      9.22 o 
   8   6  18        4.85        3.55      9.46 o 
   9   6  18        0.03        0.03     10.31 o 
  10   6  18        9.35        2.06     10.09 o 
  11   6  18        5.16        9.78     10.54 o 
  12   6  18       47.76       59.07     12.72 o 
   1   7  18       27.34        0.00      8.55 o 
   2   7  18       77.63       89.33     11.41 o 
   3   7  18        1.83        1.93      9.17 o 
   4   7  18        5.24        8.24      8.52 o 
   5   7  18       13.61        0.00      8.87 o 
   6   7  18       33.08       31.61      9.60 o 
   7   7  18       29.28       19.69      9.94 o 
   8   7  18       28.09       43.74     12.89 o 
   9   7  18       15.87       13.32     10.87 o 
  10   7  18       13.94       31.15     11.78 o 
   0   8  18       10.59       29.07     13.28 o 
   1   8  18        2.11       12.31      8.80 o 
   2   8  18       48.53       61.04     12.14 o 
   3   8  18       54.19       55.71     11.07 o 
   4   8  18       30.84       21.93      9.34 o 
   5   8  18        0.68        0.00      9.24 o 
   6   8  18       13.74       21.80     10.54 o 
   7   8  18       50.12       43.01     11.14 o 
   8   8  18        6.79        0.00     10.78 o 
   9   8  18        7.45        6.36     10.66 o 
   1   9  18        6.42        8.17      9.65 o 
   2   9  18        0.04        0.00     10.22 o 
   3   9  18       69.88       50.17     12.02 o 
   4   9  18       12.35       18.26     10.21 o 
   5   9  18        0.44        0.00     10.24 o 
   6   9  18       34.13       41.51     11.29 o 
   1   1  19       21.37       36.42      7.22 o 
   2   1  19       50.68       51.71      7.23 o 
   3   1  19      272.26      296.41     12.13 o 
   4   1  19        1.87       10.90      6.30 o 
   5   1  19      269.27      295.21     11.82 o 
   6   1  19        7.78        7.03      6.91 o 
   7   1  19      115.32      129.97     10.61 o 
   8   1  19       13.38       14.30      8.04 o 
   9   1  19       80.14       87.62     11.19 o 
  10   1  19       18.09       13.87      8.37 o 
  11   1  19      126.86      145.65     12.03 o 
  12   1  19        0.01        9.03      8.69 o 
  13   1  19        7.99       13.85      9.30 o 
  14   1  19       31.66       38.34     10.20 o 
   0   2  19      392.67      350.25     27.09 o 
   1   2  19      519.19      501.84     17.94 o 
   2   2  19       10.64        0.00      7.00 o 
   3   2  19      124.45      149.86     13.90 o 
   4   2  19       28.07       34.23      9.41 o 
   5   2  19       26.76       34.07      7.76 o 
   6   2  19        0.03       11.92      7.60 o 
   7   2  19      201.08      166.89     12.51 o 
   8   2  19      127.56      150.82     12.58 o 
   9   2  19      513.89      482.93     19.37 o 
  10   2  19        0.59       10.18      8.95 o 
  11   2  19       52.95       68.13     10.94 o 
  12   2  19       11.58       13.30     10.65 o 
  13   2  19       66.97       84.18     12.07 o 
  14   2  19        0.01        0.00      9.86 o 
   1   3  19       60.10       71.00      9.79 o 
   2   3  19       67.95       68.80      9.87 o 
   3   3  19      177.29      174.80     11.40 o 
   4   3  19       39.83       26.55      8.15 o 
   5   3  19      119.13      135.42     10.78 o 
   6   3  19        0.03        0.15      7.35 o 
   7   3  19       37.10       46.62      9.54 o 
   8   3  19       67.53       84.60     10.98 o 
   9   3  19       48.57       32.78      9.53 o 
  10   3  19       38.59        7.82      9.05 o 
  11   3  19       75.67       67.33     11.56 o 
  12   3  19        4.26        5.00      9.61 o 
  13   3  19        6.50        7.90     10.18 o 
   0   4  19      190.98      212.57     20.86 o 
   1   4  19      198.31      221.53     13.72 o 
   2   4  19        2.24        1.20      8.15 o 
   3   4  19       29.66       17.39      8.17 o 
   4   4  19       30.74       27.21      8.49 o 
   5   4  19        2.38        6.97      7.64 o 
   6   4  19        5.36        0.00      8.22 o 
   7   4  19       56.45       41.67     10.62 o 
   8   4  19       36.70       57.27     11.08 o 
   9   4  19        4.28       13.19     10.14 o 
  10   4  19       24.98       19.37     10.83 o 
  11   4  19        6.40        0.00      9.92 o 
  12   4  19        0.24        0.00     10.03 o 
  13   4  19        0.36        6.72     11.02 o 
   1   5  19       71.45       63.88     10.13 o 
   2   5  19       87.19       94.26     11.16 o 
   3   5  19       12.69       13.35      9.12 o 
   4   5  19        1.26        0.00      7.62 o 
   5   5  19       24.81       13.31      8.95 o 
   6   5  19        0.01        2.52      8.49 o 
   7   5  19        5.65        0.00      9.24 o 
   8   5  19       51.54       41.40     11.15 o 
   9   5  19        0.98        0.00      9.89 o 
  10   5  19        4.63       11.64     10.50 o 
  11   5  19        2.89        0.00     10.29 o 
  12   5  19        0.07        4.76     11.13 o 
   0   6  19        6.78        6.20     12.94 o 
   1   6  19        2.26        0.00      9.08 o 
   2   6  19        0.39       13.63      9.12 o 
   3   6  19       42.61       55.88     10.66 o 
   4   6  19       55.31       44.52      9.89 o 
   5   6  19       89.36      116.36     12.59 o 
   6   6  19       10.21        9.92      9.29 o 
   7   6  19        9.92       17.43     10.28 o 
   8   6  19        0.17        2.00     11.94 o 
   9   6  19        0.87        0.00     10.38 o 
  10   6  19        6.12        0.00     12.00 o 
   1   7  19        3.07        1.93      8.92 o 
   2   7  19       90.45       58.44     15.54 o 
   3   7  19      109.03      125.23     12.85 o 
   4   7  19        4.63        4.00      8.88 o 
   5   7  19       11.52       12.35      9.48 o 
   6   7  19        0.76        3.32      9.38 o 
   7   7  19        5.82        3.31     11.43 o 
   8   7  19        0.29        0.11     10.71 o 
   9   7  19       10.44       42.24     12.11 o 
   0   8  19       21.48       30.72     13.88 o 
   1   8  19        8.37        4.89      9.35 o 
   2   8  19        0.65        0.00      9.41 o 
   3   8  19        2.54        6.84      9.73 o 
   4   8  19        4.78        0.00     10.68 o 
   5   8  19       19.22       20.06     10.29 o 
   6   8  19       59.73       47.96     11.74 o 
   7   8  19       27.99       42.95     12.34 o 
   1   9  19        0.01        0.00     10.47 o 
   2   9  19       19.71        8.08     10.45 o 
   0   0  20       11.58       21.14     12.97 o 
   1   0  20        1.15        2.89      9.41 o 
   2   0  20      127.21      138.66     17.46 o 
   3   0  20        2.55       24.18      9.21 o 
   4   0  20      377.57      373.98     18.23 o 
   5   0  20        0.34        3.03      9.56 o 
   6   0  20      289.57      303.16     18.73 o 
   7   0  20      399.95      381.16     20.78 o 
   8   0  20      164.70      224.02     17.19 o 
   9   0  20       59.94       47.00     12.54 o 
  10   0  20      170.86      200.89     27.11 o 
  11   0  20        4.76       15.59     13.09 o 
  12   0  20      305.63      305.29     23.24 o 
  13   0  20        4.34       11.93     13.85 o 
   1   1  20       49.59       35.68      8.63 o 
   2   1  20       58.35       78.32      9.20 o 
   3   1  20        1.48        4.88      6.52 o 
   4   1  20       15.28        9.10      6.93 o 
   5   1  20      104.59      121.85      9.95 o 
   6   1  20       32.37       34.73      9.03 o 
   7   1  20       59.77       84.05     10.32 o 
   8   1  20      110.05       98.94     11.21 o 
   9   1  20      104.26      124.35     12.11 o 
  10   1  20      270.31      272.24     18.91 o 
  11   1  20       50.66       77.77     11.58 o 
  12   1  20        6.86       23.16     10.22 o 
  13   1  20       29.04       22.39     11.01 o 
   0   2  20       62.44       78.52     15.63 o 
   1   2  20        0.21        2.07      8.24 o 
   2   2  20      104.80      118.62     11.31 o 
   3   2  20      116.13      158.94     11.46 o 
   4   2  20        7.02       15.58      7.40 o 
   5   2  20       27.71       28.12      7.93 o 
   6   2  20        2.04        8.25      8.66 o 
   7   2  20       21.76       26.05      9.36 o 
   8   2  20        0.13        8.36      8.46 o 
   9   2  20        0.45        0.00      8.83 o 
  10   2  20       48.60       53.52     10.78 o 
  11   2  20        4.52       16.46      9.75 o 
  12   2  20       10.48       13.16     10.37 o 
   1   3  20        1.16        0.00      8.25 o 
   2   3  20        0.67       10.76      8.51 o 
   3   3  20       63.65       66.01      9.84 o 
   4   3  20       25.51       32.26      8.61 o 
   5   3  20      113.56      139.15     12.05 o 
   6   3  20        7.36        7.24      9.26 o 
   7   3  20        1.01        0.00      8.91 o 
   8   3  20       16.48       11.95      9.14 o 
   9   3  20        3.42       13.72      9.47 o 
  10   3  20       31.41       41.66     10.65 o 
  11   3  20       20.22        8.32      9.80 o 
  12   3  20        1.46        3.83     10.07 o 
   0   4  20        6.16        0.00     12.53 o 
   1   4  20        3.09       11.76      9.34 o 
   2   4  20       42.07       44.70     10.08 o 
   3   4  20        9.48       21.89      9.39 o 
   4   4  20      299.69      369.14     16.38 o 
   5   4  20       14.95       29.09     11.70 o 
   6   4  20        1.54        5.03      9.43 o 
   7   4  20       23.33       19.94     10.16 o 
   8   4  20       63.46       97.10     15.13 o 
   9   4  20       39.69       38.91     17.63 o 
  10   4  20       21.60       38.47     11.39 o 
  11   4  20       32.60       23.50     11.42 o 
   1   5  20       23.94       36.99     10.38 o 
   2   5  20      171.08      204.14     17.73 o 
   3   5  20       21.68       33.83     12.10 o 
   4   5  20        2.09       16.16      9.37 o 
   5   5  20       20.75       18.37     11.72 o 
   6   5  20      135.61      133.35     14.11 o 
   7   5  20      101.09      120.23     13.42 o 
   8   5  20       35.96       38.22     11.50 o 
   9   5  20       89.55       77.52     13.13 o 
  10   5  20       35.74       36.72     12.14 o 
   0   6  20       46.38       50.74     17.20 o 
   1   6  20       21.46       17.91     12.08 o 
   2   6  20       52.95       48.42     10.78 o 
   3   6  20       35.28       51.98     10.86 o 
   4   6  20      265.71      304.89     17.23 o 
   5   6  20        6.17        5.65      9.67 o 
   6   6  20       27.03       27.71     10.35 o 
   7   6  20       29.03       13.73     11.03 o 
   8   6  20      109.49      111.58     14.19 o 
   9   6  20       53.11       89.87     13.82 o 
   1   7  20       13.68        0.00      9.66 o 
   2   7  20        9.22       29.83     10.28 o 
   3   7  20       20.96       18.42     10.27 o 
   4   7  20        1.71        7.04      9.67 o 
   5   7  20       29.70       58.40     12.75 o 
   6   7  20       34.47       28.05     12.97 o 
   7   7  20        9.33       19.88     12.14 o 
   0   8  20      118.11      124.49     20.25 o 
   1   8  20        0.42        0.00      9.94 o 
   2   8  20       10.10        0.00      9.90 o 
   3   8  20      100.57      131.72     13.73 o 
   1   1  21        2.63        3.24      7.80 o 
   2   1  21       26.66       26.29      8.77 o 
   3   1  21        7.88       10.65      8.28 o 
   4   1  21       71.11       89.11     10.11 o 
   5   1  21        0.17        0.00      7.86 o 
   6   1  21        1.04        0.00      7.90 o 
   7   1  21        6.80        7.80      9.51 o 
   8   1  21        1.57       14.62      9.14 o 
   9   1  21        0.05        6.37      9.35 o 
  10   1  21        2.37        3.59      9.79 o 
  11   1  21        8.10        5.30     10.18 o 
   0   2  21      262.98      247.73     21.90 o 
   1   2  21        1.79        7.61      9.19 o 
   2   2  21       67.72       83.27     11.44 o 
   3   2  21       37.25       44.63     10.47 o 
   4   2  21        0.11        0.00      8.11 o 
   5   2  21        0.61        0.62      8.32 o 
   6   2  21       34.85       13.18      9.37 o 
   7   2  21        2.28       10.20      8.65 o 
   8   2  21        0.17        4.22      8.72 o 
   9   2  21      141.45      149.80     13.62 o 
  10   2  21        0.04        4.84      9.63 o 
  11   2  21        1.35        0.00      9.09 o 
   1   3  21       33.01       13.64      9.79 o 
   2   3  21       40.76       34.43     10.26 o 
   3   3  21        6.80       19.81      9.69 o 
   4   3  21       42.48       40.41     10.52 o 
   5   3  21        3.72        0.00      8.50 o 
   6   3  21        0.00        0.00      9.30 o 
   7   3  21       51.28       74.17     11.91 o 
   8   3  21       29.48       40.46     11.57 o 
   9   3  21        9.15       13.10     10.71 o 
  10   3  21        2.56        0.00     11.23 o 
   0   4  21       12.38       41.44     17.95 o 
   1   4  21        0.18        0.00      8.74 o 
   2   4  21        4.75        0.74      9.38 o 
   3   4  21       22.97       40.46      9.93 o 
   4   4  21       40.63       26.47     10.12 o 
   5   4  21        0.10        3.74      9.92 o 
   6   4  21        4.13       21.92     10.75 o 
   7   4  21       14.26        2.49     10.27 o 
   8   4  21       27.75       48.94     11.89 o 
   9   4  21       18.02       24.92     11.21 o 
  10   4  21       13.49       20.30     11.41 o 
   1   5  21       15.07       27.75     10.35 o 
   2   5  21      115.76      125.78     13.66 o 
   3   5  21        5.52        0.22      9.55 o 
   4   5  21       10.31        8.81     10.70 o 
   5   5  21        4.42        4.44     10.16 o 
   6   5  21       32.53       38.47     11.50 o 
   7   5  21       11.84        0.00     10.41 o 
   8   5  21       47.74       39.81     12.00 o 
   0   6  21       88.20      110.22     24.81 o 
   1   6  21      130.19      175.98     19.66 o 
   2   6  21        2.97        0.00     10.12 o 
   3   6  21        0.33        0.00      9.90 o 
   4   6  21       64.48       52.00     13.33 o 
   5   6  21       24.93       28.07     11.62 o 
   6   6  21       19.16       12.04     11.09 o 
   7   6  21        9.74       28.18     11.79 o 
   1   7  21       28.02       35.92     15.12 o 
   2   7  21       29.30       17.76     11.41 o 
   3   7  21       18.12       43.60     11.37 o 
   4   7  21        2.53        0.98     11.22 o 
   0   0  22      161.52      127.69     25.14 o 
   1   0  22       52.33       55.91     15.42 o 
   2   0  22      165.90      230.55     31.88 o 
   3   0  22        7.86       44.59     20.31 o 
   4   0  22      182.28      234.35     24.72 o 
   5   0  22      199.31      192.35     31.20 o 
   6   0  22       17.16       24.48     31.02 o 
   7   0  22       36.86       44.86     19.13 o 
   8   0  22        9.10        2.07     16.76 o 
   9   0  22        6.40        0.00     15.53 o 
  10   0  22        1.74       17.64     21.17 o 
   1   1  22        0.51       11.46      8.35 o 
   2   1  22      146.17      176.24     13.37 o 
   3   1  22       40.75       54.86     10.16 o 
   4   1  22      157.58      188.14     13.64 o 
   5   1  22        4.77       12.26      9.78 o 
   6   1  22       17.63       43.94     10.23 o 
   7   1  22      106.85      125.44     12.57 o 
   8   1  22        0.16        0.00      9.25 o 
   9   1  22        0.18       11.31     10.03 o 
  10   1  22        4.68       10.56      9.98 o 
   0   2  22        8.07        9.24     13.54 o 
   1   2  22        0.04       24.45      9.97 o 
   2   2  22       62.83       88.79     11.88 o 
   3   2  22        0.10        4.99      9.45 o 
   4   2  22       22.89       34.86     10.80 o 
   5   2  22        1.97        3.27     10.89 o 
   6   2  22        1.46        6.07      9.69 o 
   7   2  22        8.63       24.66     10.88 o 
   8   2  22        1.44       12.12      9.56 o 
   9   2  22        1.33       15.19     10.09 o 
   1   3  22       11.63        0.00      9.89 o 
   2   3  22        0.73        0.00      9.63 o 
   3   3  22       29.16       22.01     10.38 o 
   4   3  22        6.11        4.93     10.47 o 
   5   3  22        0.01        0.00     10.45 o 
   6   3  22       76.12       93.30     12.97 o 
   7   3  22       23.10       25.37     10.68 o 
   8   3  22        0.35       20.11     10.86 o 
   9   3  22        1.76        2.49     12.46 o 
   0   4  22       76.40       81.76     17.74 o 
   1   4  22        1.81        0.51      9.51 o 
   2   4  22        0.07        3.68     10.04 o 
   3   4  22       12.54       15.11      9.91 o 
   4   4  22       60.87       80.46     13.28 o 
   5   4  22       58.82       81.79     14.12 o 
   6   4  22        0.13       11.43     11.59 o 
   7   4  22        4.33        4.81     11.05 o 
   1   5  22        0.43       17.40     11.61 o 
   2   5  22       11.52        9.77     10.40 o 
   3   5  22      140.31      195.73     16.14 o 
   4   5  22        6.75       29.56     11.52 o 
   5   5  22       20.21       20.02     11.73 o 
   6   5  22       79.72       92.22     14.64 o 
   0   6  22        4.46        8.53     15.38 o 
   1   6  22        0.51        2.24     11.68 o 
   2   6  22        0.02       12.84     11.11 o 
   3   6  22        6.59        4.41     10.80 o 
   1   1  23       74.88       77.99     11.93 o 
   2   1  23       22.39       20.41     10.12 o 
   3   1  23       47.85       60.89     10.77 o 
   4   1  23        2.68        0.75      9.58 o 
   5   1  23       18.48       13.72     12.17 o 
   6   1  23        5.63        8.85     10.80 o 
   7   1  23        3.61        4.57     10.48 o 
   0   2  23       51.93       56.15     16.36 o 
   1   2  23       69.16       60.81     11.79 o 
   2   2  23        0.13        0.00      9.55 o 
   3   2  23      103.41      116.80     13.09 o 
   4   2  23       62.87       85.48     13.83 o 
   5   2  23       52.31       59.49     13.67 o 
   6   2  23       57.93      100.04     16.73 o 
   7   2  23       26.90       39.85     12.09 o 
   1   3  23       18.46       35.91     10.88 o 
   2   3  23       21.33       23.93     10.36 o 
   3   3  23        9.67       17.70     10.51 o 
   4   3  23        0.73        4.94     11.02 o 
   5   3  23       44.42       52.01     14.96 o 
   6   3  23        8.31       18.76     11.78 o 
   0   4  23       43.05       48.36     17.09 o 
   1   4  23        3.55        0.00      9.91 o 
   2   4  23        0.27        7.25     10.09 o 
   3   4  23       24.81       20.52     11.44 o 
   4   4  23        0.02        0.00     11.23 o 
   1   5  23        2.30        0.00     10.42 o 
   0   0  24       15.88       33.68     23.87 o 
   1   0  24       74.48      106.55     21.75 o 
   2   0  24        5.87       23.15     17.18 o 
   3   0  24       14.81       18.93     17.69 o 
   4   0  24        2.53       13.75     21.99 o 
   1   1  24       29.85       51.11     13.25 o 
   2   1  24        0.52       10.93     12.09 o 
   3   1  24       66.69       87.45     17.99 o 
   4   1  24       28.34       47.30     17.17 o 
   0   2  24        5.61       22.84     17.33 o 
   1   2  24        1.73       16.60     10.60 o 
   2   2  24        5.79        0.00     10.18 o 
   3   2  24       10.44       14.20     11.24 o 
                                                 
